# Supplementary material for: Ammonium 1-hydr­oxy-2-naphthoate
Source: Acta Crystallogr Sect E Struct Rep Online. 2008 Apr 10;64(Pt 5):o813. doi: 10.1107/S1600536808009082 (PMC2961225; doi:10.1107/S1600536808009082)
Supplement: Supplementary file 2 [file e-64-0o813-Isup2.hkl]

# 
# h,k,l, Fc-squared, Fo-squared, sigma(Fo-squared) and status flag 
# 
data_I
_shelx_title ' A in C2/c' 
_shelx_refln_list_code          4 
_shelx_F_calc_maximum      210.59 
_exptl_crystal_F_000       864.00 
_reflns_d_resolution_high  0.7829 
 
loop_ 
 _symmetry_equiv_pos_as_xyz 
 'x, y, z' 
 '-x, y, -z+1/2' 
 'x+1/2, y+1/2, z' 
 '-x+1/2, y+1/2, -z+1/2' 
 '-x, -y, -z' 
 'x, -y, z-1/2' 
 '-x+1/2, -y+1/2, -z' 
 'x+1/2, -y+1/2, z-1/2' 
 
_cell_length_a    30.8831 
_cell_length_b     3.8801 
_cell_length_c    15.7773 
_cell_angle_alpha  90.000 
_cell_angle_beta   95.567 
_cell_angle_gamma  90.000 
 
_shelx_F_squared_multiplier     1.000 
 
loop_ 
 _refln_index_h 
 _refln_index_k 
 _refln_index_l 
 _refln_F_squared_calc 
 _refln_F_squared_meas 
 _refln_F_squared_sigma 
 _refln_observed_status 
   4   0   0     6535.77     8606.82    172.70 o 
   6   0   0      765.84      839.88     20.79 o 
   8   0   0    18849.91    24244.64    493.59 o 
  10   0   0     9064.73    11681.97    236.09 o 
  12   0   0     5475.98     7299.52    151.85 o 
  14   0   0       29.12       44.88      7.10 o 
  16   0   0      246.99      343.33     18.04 o 
  20   0   0      730.36      802.41     28.28 o 
  22   0   0      212.51      309.32     19.17 o 
  24   0   0     2068.86     2427.45    240.47 o 
  26   0   0     3972.72     4978.31    177.32 o 
  28   0   0     6110.43     7828.27    213.36 o 
  30   0   0      748.24      989.15     47.74 o 
  32   0   0       22.16       26.73     13.69 o 
  34   0   0      175.74      252.21     30.60 o 
  36   0   0        0.59       -3.96     26.50 o 
  38   0   0        7.07       18.82     32.27 o 
   1   1   0    16905.21    23966.01    337.15 o 
   3   1   0     8432.07    12265.88    175.62 o 
   5   1   0    41866.55    55181.70    846.83 o 
   7   1   0      972.55     1265.82     22.89 o 
   9   1   0     3866.98     4913.02     74.54 o 
  11   1   0       97.66      122.16      7.93 o 
  13   1   0      559.64      752.46     19.46 o 
  15   1   0     2412.01     2894.41     54.07 o 
  17   1   0      570.96      757.23     23.49 o 
  19   1   0      194.63      212.27     12.56 o 
  21   1   0      559.64      656.85     32.92 o 
  23   1   0     5262.84     6756.09    117.98 o 
  25   1   0      797.95     1010.98     29.96 o 
  27   1   0       31.07       52.81      9.48 o 
  29   1   0       59.05       95.05     16.48 o 
  31   1   0      645.49      862.93     40.46 o 
  33   1   0       72.72       89.02     18.52 o 
  35   1   0       22.92       41.75     15.89 o 
  37   1   0        0.34       -3.71     22.27 o 
   0   2   0     3422.17     4462.38    133.15 o 
   2   2   0     3920.70     5411.12     85.48 o 
   4   2   0     5230.02     7156.59    109.90 o 
   6   2   0     9800.47    13498.30    216.19 o 
   8   2   0     4546.31     6121.01     96.00 o 
  10   2   0        7.15       15.06      4.64 o 
  12   2   0      458.53      683.69     21.94 o 
  14   2   0      361.10      487.50     19.27 o 
  16   2   0       14.51       25.23      6.94 o 
  18   2   0     2198.22     2584.50     54.23 o 
  20   2   0       10.10       15.71      7.73 o 
  22   2   0     2078.17     2395.30     61.30 o 
  24   2   0        0.00       13.52      8.43 o 
  26   2   0        8.59       17.49     10.36 o 
  28   2   0        8.55       19.82     11.58 o 
  30   2   0       37.32       78.05     15.98 o 
  32   2   0      510.35      675.84     48.12 o 
  34   2   0       20.54       31.14     19.18 o 
   1   3   0        9.63       10.38      6.12 o 
   3   3   0        2.21        5.29      6.01 o 
   5   3   0        0.45        0.33      6.42 o 
   7   3   0      807.55      994.76     33.54 o 
   9   3   0     2420.56     3090.17     64.78 o 
  11   3   0      981.30     1203.71     39.67 o 
  13   3   0       47.14       71.69     16.15 o 
  15   3   0      314.73      381.22     24.98 o 
  17   3   0     3686.64     4359.99     99.32 o 
  19   3   0       35.96       73.32     18.13 o 
  21   3   0      291.49      347.04     32.80 o 
  23   3   0        1.72       11.46     13.57 o 
  25   3   0       51.06       58.24     30.03 o 
  27   3   0      202.32      215.94     27.95 o 
  29   3   0       29.22       21.53     16.12 o 
  31   3   0        0.07       -0.78     19.41 o 
   0   4   0        0.21       16.22     16.67 o 
   2   4   0       16.07       25.91     12.82 o 
   4   4   0       32.79       46.24     17.86 o 
   6   4   0       41.14       48.50     19.55 o 
   8   4   0       50.34       70.44     22.50 o 
  10   4   0      478.69      519.40     39.13 o 
  12   4   0      204.24      237.65     35.53 o 
  14   4   0     1009.56     1139.94     53.32 o 
  16   4   0      429.04      553.45     42.45 o 
  18   4   0       23.23       30.19     17.19 o 
  20   4   0        0.07        3.58     16.32 o 
  22   4   0        3.18       18.49     17.73 o 
 -37   1   1        0.00        7.48     14.52 o 
 -35   1   1      154.97      166.51     23.78 o 
 -33   1   1      209.50      202.05     23.68 o 
 -31   1   1      785.27      746.29     44.41 o 
 -29   1   1     1892.46     1708.35     70.67 o 
 -27   1   1      184.51      166.29     16.91 o 
 -25   1   1     4065.06     3659.29     71.62 o 
 -23   1   1      410.75      500.49     22.15 o 
 -21   1   1      130.24      258.64     31.98 o 
 -19   1   1       32.67       47.01     16.05 o 
 -17   1   1       43.36       34.78      5.75 o 
 -15   1   1      139.17      131.81      7.16 o 
 -13   1   1      489.82      428.54     11.50 o 
 -11   1   1      906.14      849.04     17.64 o 
  -9   1   1      231.62      237.25     23.05 o 
  -7   1   1    13193.87    12294.50    176.02 o 
  -5   1   1      352.45      395.07     10.33 o 
  -3   1   1    38466.68    38100.50    532.55 o 
  -1   1   1    17006.30    15748.34    223.23 o 
   1   1   1     1530.39     1374.04     28.77 o 
   3   1   1    20679.01    19653.73    302.83 o 
   5   1   1       32.05       36.55      3.78 o 
   7   1   1      104.09      112.11      8.15 o 
   9   1   1      373.82      352.49     15.97 o 
  13   1   1       99.17       92.11      8.04 o 
  15   1   1      178.90      183.52     12.17 o 
  17   1   1       99.86       99.36      8.91 o 
  19   1   1      487.39      553.52     18.38 o 
  21   1   1     1890.93     1591.37     37.71 o 
  23   1   1      666.62      665.90     24.42 o 
  27   1   1       44.38       55.62      9.70 o 
  33   1   1       24.83       46.47     15.05 o 
  35   1   1       51.84       90.49     21.09 o 
  37   1   1       53.44       76.88     20.35 o 
 -36   2   1       60.96      114.45     35.04 o 
 -34   2   1      711.09      668.57     54.00 o 
 -32   2   1       28.59       40.24     14.25 o 
 -30   2   1       67.47       45.88     13.81 o 
 -28   2   1      174.36      186.13     19.93 o 
 -26   2   1        2.19       11.02      9.89 o 
 -24   2   1     1612.86     1384.74     43.56 o 
 -22   2   1       90.18      105.71     13.43 o 
 -20   2   1     2296.54     3269.27     76.10 o 
 -18   2   1       48.85       47.39     10.57 o 
 -16   2   1      195.01      224.93     14.00 o 
 -14   2   1      658.44      578.46     31.84 o 
 -12   2   1        3.49        3.87      4.19 o 
 -10   2   1      702.89      722.78     19.16 o 
  -8   2   1     8920.73     8870.81    134.13 o 
  -6   2   1     7572.84     7195.04    110.60 o 
  -4   2   1     5587.15     5442.26     97.62 o 
   0   2   1     1561.76     1546.93     85.66 o 
   2   2   1      222.78      278.63     12.12 o 
   4   2   1     1885.69     1854.48     50.15 o 
   8   2   1      662.83      664.01     54.05 o 
  10   2   1       65.75       61.12      7.68 o 
  12   2   1       11.71       10.17      5.35 o 
  16   2   1      187.22      180.99     12.88 o 
  18   2   1       16.54       25.05      7.00 o 
  20   2   1     5361.47     5013.83    104.66 o 
  22   2   1       59.40       93.64     15.26 o 
  26   2   1        0.20        7.83     10.04 o 
  28   2   1       58.37       64.19     14.17 o 
  30   2   1        3.13       18.93     13.39 o 
  32   2   1       23.67       26.68     16.15 o 
  34   2   1       17.34      131.35     51.56 o 
 -31   3   1        0.25       -7.03     18.27 o 
 -29   3   1       33.39       38.52     17.34 o 
 -27   3   1       65.55       46.18     18.30 o 
 -25   3   1       53.75       56.32     17.69 o 
 -23   3   1       81.30      110.24     19.23 o 
 -21   3   1      194.81      208.43     21.96 o 
 -19   3   1      744.77      963.34     37.38 o 
 -17   3   1        9.75       13.74     10.72 o 
 -15   3   1      169.53      321.48     47.92 o 
 -13   3   1      609.98      500.30     32.83 o 
 -11   3   1     2002.27     1828.68     51.65 o 
  -9   3   1     1594.54     1403.35     75.34 o 
  -7   3   1      728.16      695.60     24.71 o 
  -5   3   1       47.22       47.53      8.42 o 
  -3   3   1      388.63      483.13     20.15 o 
  -1   3   1       25.98       15.20      6.99 o 
   1   3   1       13.29       19.02      6.55 o 
   5   3   1        9.62       11.33      6.82 o 
   7   3   1      410.35      414.10     20.74 o 
  13   3   1       35.26      105.73     29.19 o 
  15   3   1     2264.09     1824.32     63.25 o 
  17   3   1       66.77       70.48     17.46 o 
  19   3   1     1473.46     1418.57    100.04 o 
  21   3   1       86.21       87.00     18.49 o 
  23   3   1      394.78      397.25     34.20 o 
  25   3   1       69.33       48.57     17.11 o 
  27   3   1        2.12       16.22     15.96 o 
  29   3   1       20.35       13.35     16.52 o 
  31   3   1        7.55       -3.51     21.28 o 
 -22   4   1       45.64       41.73     20.27 o 
 -20   4   1        0.25       -1.54     15.64 o 
 -18   4   1      469.20      388.90     50.28 o 
 -16   4   1        2.80       31.06     17.15 o 
 -14   4   1      590.03      514.30     39.98 o 
 -12   4   1      687.82      556.60     40.73 o 
 -10   4   1        3.26       20.67     14.58 o 
  -8   4   1       81.60       56.44     23.61 o 
  -6   4   1       83.43       87.19     33.40 o 
  -4   4   1      143.37      159.28     27.28 o 
  -2   4   1      153.44      174.96     19.78 o 
   0   4   1       58.66       59.40     15.34 o 
   2   4   1      296.16      297.58     25.88 o 
   4   4   1        1.68        1.77     15.64 o 
   6   4   1       64.89       61.63     17.48 o 
   8   4   1        1.50        9.33     14.79 o 
  10   4   1      467.39      390.22     35.05 o 
  12   4   1       10.44       67.24     18.15 o 
  14   4   1      878.34      798.94     48.24 o 
  16   4   1      188.13      205.94     30.07 o 
  18   4   1        1.20       38.50     18.20 o 
  20   4   1        3.63        0.53     16.08 o 
  22   4   1        3.15       35.35     18.86 o 
 -38   0   2       18.94       25.94     29.27 o 
 -36   0   2      113.07      132.00     43.74 o 
 -34   0   2       16.33       45.77     27.97 o 
 -32   0   2      972.03      853.87     47.13 o 
 -30   0   2     3773.42     3439.51    214.79 o 
 -28   0   2     5616.46     5067.09    147.14 o 
 -26   0   2     1389.37     1241.31     72.78 o 
 -24   0   2      157.89      180.49     17.03 o 
 -22   0   2     1105.61     1067.32     35.05 o 
 -20   0   2      490.61      446.57     20.25 o 
 -18   0   2      355.43      321.44     17.04 o 
 -16   0   2      149.54      164.11     12.18 o 
 -14   0   2       54.83       43.71      7.04 o 
 -12   0   2       49.94       35.80      5.71 o 
 -10   0   2     8485.53     7400.82    152.57 o 
  -8   0   2      344.76      331.71     11.86 o 
  -6   0   2      695.78      509.63     14.47 o 
  -4   0   2    44346.62    40239.27    956.77 o 
  -2   0   2      172.94      220.16      8.55 o 
   0   0   2    12667.26    11863.89    236.12 o 
   2   0   2     1544.25     1193.31     27.00 o 
   4   0   2      384.96      511.61     20.99 o 
   6   0   2     3935.23     2876.01     63.00 o 
   8   0   2     3206.12     3288.68     70.86 o 
  10   0   2      590.73      591.06     46.42 o 
  12   0   2     9023.83     8725.09    179.93 o 
  14   0   2      606.16      523.34     18.97 o 
  16   0   2     5842.54     5797.63    125.40 o 
  18   0   2      234.27      303.34     15.93 o 
  20   0   2      286.06      305.20     28.80 o 
  22   0   2       84.66       64.61     12.15 o 
  24   0   2        6.57       17.90     10.79 o 
  26   0   2        8.79       33.57     17.35 o 
  28   0   2       12.50       87.76     28.14 o 
  30   0   2       38.60       90.28     21.73 o 
  32   0   2       30.32       53.09     18.36 o 
  34   0   2      498.85      499.88     41.07 o 
  36   0   2        5.45        1.11     15.11 o 
  38   0   2        0.58        5.84     17.57 o 
 -37   1   2        0.02       42.04     17.28 o 
 -35   1   2      549.01      536.67     44.18 o 
 -33   1   2      373.45      400.25     31.51 o 
 -31   1   2     1762.30     1524.52     54.70 o 
 -29   1   2      740.06      621.94     28.97 o 
 -27   1   2     2130.52     1794.62     50.25 o 
 -25   1   2       10.12       12.47      7.47 o 
 -23   1   2      498.08      442.97     17.84 o 
 -21   1   2        8.65       14.20      5.61 o 
 -19   1   2      141.91      124.08      9.86 o 
 -17   1   2      165.59      194.17      9.31 o 
 -15   1   2      330.81      280.90     19.74 o 
 -13   1   2       41.58       33.34      4.07 o 
 -11   1   2     2882.80     2841.01     46.19 o 
  -9   1   2      386.07      484.20     11.80 o 
  -7   1   2     4298.88     3834.90     59.06 o 
  -5   1   2    41619.32    38672.88    540.77 o 
  -3   1   2      350.39      305.39      8.78 o 
  -1   1   2       13.71       25.86      3.44 o 
   1   1   2    12264.62    11007.50    157.90 o 
   3   1   2     3871.60     3647.41     56.13 o 
   5   1   2     7173.91     6632.32     97.82 o 
   7   1   2     2716.11     2526.37     41.02 o 
   9   1   2     3921.61     3531.85     61.65 o 
  11   1   2     5936.92     5363.74     90.30 o 
  13   1   2      503.06      515.36     15.86 o 
  15   1   2      489.37      492.38     19.03 o 
  17   1   2     6826.27     6212.21    106.21 o 
  19   1   2      340.69      315.75     15.22 o 
  21   1   2        4.24       24.06      7.02 o 
  23   1   2      632.21      523.53     32.18 o 
  25   1   2       58.88       82.28     11.61 o 
  27   1   2        0.25       26.72      7.66 o 
  29   1   2       82.03       96.80     13.93 o 
  31   1   2       35.39       52.29     12.63 o 
  33   1   2        2.54       13.50     12.96 o 
  35   1   2       66.36       85.65     19.42 o 
  37   1   2        6.57       12.64     15.34 o 
 -36   2   2      509.22      511.38     40.39 o 
 -34   2   2        1.07        9.69     14.09 o 
 -32   2   2      314.41      334.79     27.50 o 
 -30   2   2      108.27      115.44     17.36 o 
 -28   2   2       34.80       31.12     12.23 o 
 -26   2   2       51.30       45.72     12.36 o 
 -24   2   2      110.39      114.53     14.86 o 
 -22   2   2     2738.15     2263.95     69.47 o 
 -20   2   2      178.75      158.23     15.48 o 
 -18   2   2       84.95       89.01     12.18 o 
 -16   2   2      169.68      197.02     16.29 o 
 -14   2   2      168.38      151.22     14.62 o 
 -12   2   2      656.65      575.29     17.96 o 
 -10   2   2     6377.53     5751.00     90.84 o 
  -8   2   2      967.34      897.52     21.73 o 
  -6   2   2        1.61        0.56      4.03 o 
  -4   2   2      112.93      110.29      8.42 o 
  -2   2   2      290.39      305.08     14.27 o 
   0   2   2        2.33        4.60      4.16 o 
   2   2   2      355.39      319.87     12.86 o 
   4   2   2        1.35        8.81      6.08 o 
   6   2   2      580.04      551.62     16.12 o 
   8   2   2      204.57      228.13     11.35 o 
  10   2   2       45.48       44.75      6.94 o 
  12   2   2      139.23      142.23     11.29 o 
  14   2   2       30.80       22.79      6.46 o 
  16   2   2      143.04      154.01     12.42 o 
  18   2   2      101.84       88.36     10.24 o 
  20   2   2       12.21       32.92      8.67 o 
  22   2   2      705.62      592.67     23.53 o 
  24   2   2       10.41       11.50      9.40 o 
  26   2   2       12.91       44.45     33.85 o 
  28   2   2       67.06       71.67     17.47 o 
  30   2   2      107.86      104.01     20.80 o 
  32   2   2      136.42      127.24     26.13 o 
  34   2   2      368.46      262.70     37.11 o 
 -31   3   2        3.15        1.96     18.63 o 
 -29   3   2        1.35        3.91     14.87 o 
 -27   3   2       92.35      118.01     23.36 o 
 -25   3   2       12.15       32.80     12.91 o 
 -23   3   2        5.83       22.15     11.47 o 
 -21   3   2      353.22      311.90     25.56 o 
 -19   3   2      118.60      115.33     29.63 o 
 -17   3   2      177.37      187.40     19.76 o 
 -15   3   2      206.40      205.19     19.70 o 
 -13   3   2     1519.21     1287.86     47.01 o 
 -11   3   2      870.91      766.92     37.62 o 
  -9   3   2     1142.23      991.64     40.63 o 
  -7   3   2       23.40       28.94      8.27 o 
  -5   3   2      166.69      201.75     13.89 o 
  -3   3   2       77.36      111.07     10.80 o 
  -1   3   2      602.53      517.45     19.14 o 
   1   3   2      277.17      285.32     17.20 o 
   3   3   2        2.05        2.07      6.88 o 
   5   3   2        3.34        1.45      6.69 o 
   7   3   2      136.36      150.49     16.31 o 
   9   3   2        0.20       -1.17      7.40 o 
  11   3   2        0.45        6.30      8.30 o 
  13   3   2      687.74      652.00     31.01 o 
  15   3   2        0.01       15.90     12.26 o 
  17   3   2      137.96      167.54     23.04 o 
  19   3   2       95.54       86.88     18.75 o 
  21   3   2       31.16       29.80     15.26 o 
  23   3   2      266.43      255.62     29.59 o 
  25   3   2      198.03      209.14     31.95 o 
  27   3   2       25.17       29.13     16.58 o 
  29   3   2       71.46       56.65     19.98 o 
 -22   4   2      153.16      146.45     27.25 o 
 -20   4   2        0.03       13.06     17.04 o 
 -18   4   2      316.34      248.33     31.05 o 
 -16   4   2       25.50        7.71     16.43 o 
 -14   4   2     1616.97     1195.88     66.94 o 
 -12   4   2      115.10      101.49     27.62 o 
 -10   4   2       44.91       32.90     25.88 o 
  -8   4   2       19.24       40.76     24.45 o 
  -6   4   2        3.67       14.47     15.92 o 
  -4   4   2       17.64       29.37     17.29 o 
  -2   4   2        0.51        3.22     11.87 o 
   0   4   2      334.07      319.86     28.79 o 
   2   4   2       16.44       60.16     16.57 o 
   4   4   2       84.08       70.38     16.14 o 
   6   4   2       82.52       75.51     19.73 o 
   8   4   2       74.46       59.96     23.14 o 
  10   4   2       54.51       27.27     31.50 o 
  12   4   2      790.36      734.87     54.82 o 
  14   4   2       83.67      113.55     23.00 o 
  16   4   2       98.21       85.31     21.36 o 
  18   4   2        0.11       21.02     20.41 o 
  20   4   2       13.08        5.17     16.08 o 
  22   4   2        7.66       15.60     18.94 o 
 -37   1   3       58.42       50.01     17.36 o 
 -35   1   3       48.83       60.51     16.69 o 
 -33   1   3      250.19      263.21     26.43 o 
 -31   1   3       94.71      110.85     18.05 o 
 -29   1   3      201.50      181.04     18.44 o 
 -27   1   3      125.20       90.75     19.75 o 
 -25   1   3      216.96      187.15     16.69 o 
 -23   1   3       92.91      102.45     12.42 o 
 -21   1   3       23.33       29.28      7.99 o 
 -19   1   3       61.74       86.57      8.31 o 
 -17   1   3       77.27       91.84      6.86 o 
 -15   1   3       68.47      108.72      6.73 o 
 -13   1   3     1356.92     1427.82     26.82 o 
 -11   1   3     4256.58     4071.53     63.58 o 
  -9   1   3     5155.28     5049.86     76.46 o 
  -7   1   3      489.16      577.77     15.49 o 
  -5   1   3      687.77      692.27     14.47 o 
  -3   1   3      272.90      245.23      7.77 o 
  -1   1   3     2801.95     2350.86     39.19 o 
   1   1   3      285.69      234.39     10.46 o 
   3   1   3       80.74       88.75      5.93 o 
   5   1   3     2608.38     2243.67     36.96 o 
   7   1   3      905.67      840.85     17.18 o 
   9   1   3     1991.02     2055.83     37.72 o 
  11   1   3     1077.68     1006.89     23.62 o 
  13   1   3      515.73      461.12     14.97 o 
  15   1   3     2989.33     3020.79     57.07 o 
  17   1   3      417.58      377.50     15.09 o 
  19   1   3      982.74      930.51     25.60 o 
  21   1   3       69.35       88.19     10.10 o 
  23   1   3       53.13       47.64      8.51 o 
  25   1   3      226.36      215.70     15.68 o 
  27   1   3       22.56       40.40      9.32 o 
  29   1   3        9.13       13.96      9.05 o 
  31   1   3       82.01       78.90     13.80 o 
  33   1   3        5.86       20.02     11.73 o 
  35   1   3        0.71        9.95     16.73 o 
  37   1   3      241.67      262.30     39.50 o 
 -36   2   3      163.74      238.60     38.31 o 
 -34   2   3      690.83      708.09     38.08 o 
 -32   2   3       16.66       16.51     13.21 o 
 -30   2   3       46.76       59.90     14.54 o 
 -28   2   3        3.43       -1.71     10.45 o 
 -26   2   3        0.13       -2.25      8.95 o 
 -24   2   3       75.61       54.72     11.90 o 
 -22   2   3      100.81       93.95     12.68 o 
 -20   2   3       68.95       67.93     19.06 o 
 -18   2   3        4.95        4.05      6.65 o 
 -16   2   3      879.56      817.28     29.38 o 
 -14   2   3      350.77      305.43     29.69 o 
 -12   2   3      674.15      751.40     22.61 o 
 -10   2   3     2073.90     1961.80     41.81 o 
  -8   2   3     8541.72     8341.21    126.80 o 
  -6   2   3       23.78       31.88      5.31 o 
  -4   2   3       51.33       74.44      7.22 o 
  -2   2   3      403.74      363.86     13.13 o 
   0   2   3       19.32       24.08      4.72 o 
   2   2   3       97.76      114.05     13.95 o 
   4   2   3      440.69      374.31     13.64 o 
   6   2   3     1051.87     1047.27     25.63 o 
   8   2   3     1674.40     1590.23     32.03 o 
  10   2   3      267.54      285.78     14.71 o 
  12   2   3      697.02      593.79     19.55 o 
  14   2   3      233.16      239.12     17.28 o 
  16   2   3      767.68      677.08     22.33 o 
  18   2   3      212.49      204.18     14.68 o 
  20   2   3      582.45      575.13     26.38 o 
  22   2   3       11.17       10.42      8.82 o 
  24   2   3        2.20       -1.54      8.41 o 
  26   2   3       61.88       66.71     17.01 o 
  28   2   3      135.35      129.38     21.15 o 
  30   2   3       84.35       57.09     20.11 o 
  32   2   3      308.99      382.90     51.34 o 
  34   2   3        0.23       14.45     21.69 o 
 -31   3   3      159.22      184.72     29.31 o 
 -29   3   3       28.23       27.53     14.43 o 
 -27   3   3       54.67       50.17     14.72 o 
 -25   3   3       28.25       40.97     13.43 o 
 -23   3   3       22.31       16.30     11.79 o 
 -21   3   3       14.52       15.86     11.04 o 
 -19   3   3        6.00       -1.87     10.26 o 
 -17   3   3       80.32       48.69     12.43 o 
 -15   3   3      115.63      136.39     17.00 o 
 -13   3   3      373.44      383.23     28.41 o 
 -11   3   3     1689.38     1584.86     56.43 o 
  -9   3   3      468.58      454.31     40.47 o 
  -7   3   3     1056.92      976.60     30.49 o 
  -5   3   3        0.39        6.34      7.17 o 
  -3   3   3      996.54      838.22     27.48 o 
  -1   3   3        0.18       -2.06      5.91 o 
   1   3   3       72.51       64.88     10.78 o 
   3   3   3      202.20      189.59     18.08 o 
   5   3   3      511.72      422.75     20.79 o 
   7   3   3       13.13       32.27     12.31 o 
   9   3   3        1.91        6.91     10.23 o 
  11   3   3       67.47       83.56     13.70 o 
  13   3   3       45.73       31.75     10.65 o 
  15   3   3       66.81       58.01     12.77 o 
  17   3   3       36.26       43.79     12.44 o 
  19   3   3       15.34       11.67     13.40 o 
  21   3   3      269.88      294.86     41.40 o 
  23   3   3        0.09       13.12     13.76 o 
  25   3   3      179.30      144.62     23.69 o 
  27   3   3        0.10        3.99     19.66 o 
  29   3   3       30.39       57.70     25.97 o 
 -22   4   3       18.25        9.90     23.26 o 
 -20   4   3       33.23       -8.18     20.74 o 
 -18   4   3       32.49       50.29     23.62 o 
 -16   4   3      869.52      691.93     59.24 o 
 -14   4   3      110.05      126.38     29.95 o 
 -12   4   3       57.32       40.83     18.04 o 
 -10   4   3        1.04        5.03     20.47 o 
  -8   4   3       39.01       51.93     17.68 o 
  -6   4   3       25.12       50.28     18.51 o 
  -4   4   3       67.70       86.17     19.36 o 
  -2   4   3      258.74      242.96     34.88 o 
   0   4   3      116.61       68.39     17.09 o 
   2   4   3      130.93      126.83     21.68 o 
   4   4   3       57.14       39.72     15.86 o 
   6   4   3        8.37        4.22     12.29 o 
   8   4   3       16.71       12.92     16.22 o 
  10   4   3      149.58      122.18     23.55 o 
  12   4   3      119.24      128.82     28.74 o 
  14   4   3      142.43      132.36     24.38 o 
  16   4   3       18.53       13.06     16.50 o 
  18   4   3        0.86       12.35     16.78 o 
  20   4   3       14.75       52.74     20.88 o 
 -38   0   4        3.65       22.15     28.54 o 
 -36   0   4      409.62      351.31     56.17 o 
 -34   0   4      166.21      132.51     37.63 o 
 -32   0   4      299.25      388.72     54.98 o 
 -30   0   4        7.55        3.16     18.82 o 
 -28   0   4        0.02        4.99     10.84 o 
 -26   0   4      107.84      102.95     20.26 o 
 -24   0   4        0.51       23.17     16.78 o 
 -22   0   4      709.60      899.32     31.89 o 
 -20   0   4     2575.99     2341.01     60.71 o 
 -18   0   4     6346.90     6108.13    133.90 o 
 -16   0   4     8410.78     8749.53    183.88 o 
 -14   0   4    11752.31    12117.45    303.53 o 
 -12   0   4     3328.78     3118.84     70.65 o 
 -10   0   4       76.61       77.22      9.31 o 
  -8   0   4    17563.18    16047.67    321.68 o 
  -6   0   4     3024.88     2774.72     61.06 o 
  -4   0   4     1048.30      930.63     24.35 o 
  -2   0   4     1946.58     1726.29     39.71 o 
   0   0   4     8124.65     7222.96    182.24 o 
   2   0   4       97.05      100.57     15.97 o 
   4   0   4     7507.27     6599.41    136.01 o 
   6   0   4      348.94      323.92     23.99 o 
   8   0   4      262.69      240.92     11.42 o 
  10   0   4    11202.75    11115.68    227.51 o 
  12   0   4    42007.29    43340.22    859.11 o 
  20   0   4     1702.14     1748.37     49.10 o 
  22   0   4      822.52      659.06     34.26 o 
  24   0   4       94.60       70.73     14.68 o 
  26   0   4       23.80       16.31     16.67 o 
  28   0   4       51.57       62.99     16.75 o 
  30   0   4      162.17      127.01     42.69 o 
  32   0   4      230.28      174.26     32.80 o 
  34   0   4        2.45       35.44     16.25 o 
  36   0   4       67.97       66.87     21.42 o 
 -37   1   4      172.00      238.35     35.95 o 
 -35   1   4      247.50      271.99     27.51 o 
 -33   1   4       30.23       53.38     15.20 o 
 -31   1   4      140.72      158.32     28.62 o 
 -29   1   4       30.49       54.47     16.36 o 
 -27   1   4       25.10       13.44      9.67 o 
 -25   1   4       18.89       39.49      9.44 o 
 -23   1   4        9.99        8.52      7.98 o 
 -21   1   4        9.62       16.55      7.59 o 
 -19   1   4     2418.76     2171.27     45.76 o 
 -17   1   4      186.57      239.90     19.21 o 
 -15   1   4      745.00      632.89     20.35 o 
 -13   1   4     1676.80     1720.67     87.14 o 
 -11   1   4     5911.28     5751.50     97.58 o 
  -9   1   4      193.28      249.49     40.11 o 
  -7   1   4      388.26      292.65     15.01 o 
  -5   1   4     3823.41     3353.58     67.35 o 
  -3   1   4     5213.21     4359.29     66.30 o 
  -1   1   4     2878.80     2630.69     42.11 o 
   1   1   4      244.88      253.86     15.03 o 
   3   1   4     4311.43     4005.46    110.25 o 
   5   1   4     4885.90     4350.04     66.71 o 
   7   1   4     8759.17     8307.30    122.28 o 
   9   1   4     1930.84     2577.59     56.65 o 
  11   1   4     3248.96     3425.73     55.38 o 
  13   1   4     1133.11     1035.92     21.60 o 
  15   1   4      706.92      684.97     20.17 o 
  19   1   4       16.87        9.68      6.15 o 
  21   1   4       66.01       61.46      8.89 o 
  23   1   4       40.90       37.75      8.08 o 
  25   1   4      103.38       85.64     11.21 o 
  27   1   4       77.78       54.13     11.00 o 
  29   1   4        4.46       28.63     10.18 o 
  31   1   4       51.83       50.50     14.15 o 
  33   1   4      174.62      197.18     36.62 o 
  35   1   4      182.71      267.20     31.49 o 
 -34   2   4        0.31        8.02     12.33 o 
 -32   2   4      157.73      175.32     21.07 o 
 -30   2   4       64.62       52.83     13.24 o 
 -28   2   4        0.71        1.68     10.26 o 
 -26   2   4       24.17       29.07     11.36 o 
 -24   2   4       15.92       10.24      9.18 o 
 -22   2   4      115.72      132.44     19.71 o 
 -20   2   4     1191.47     1243.13     59.74 o 
 -18   2   4       29.14       33.22      8.66 o 
 -16   2   4       15.27       34.40     11.18 o 
 -14   2   4        6.62       13.86      5.79 o 
 -12   2   4      425.88      394.18     18.55 o 
 -10   2   4     2961.96     2858.53     57.40 o 
  -8   2   4       53.27       67.46      9.18 o 
  -6   2   4      702.47      682.98     38.52 o 
  -4   2   4      419.52      416.58     14.00 o 
  -2   2   4     1090.13      936.74     21.95 o 
   0   2   4        1.59        8.95      4.25 o 
   2   2   4      439.24      389.99     14.64 o 
   4   2   4     2926.71     2453.39     44.19 o 
   6   2   4     1514.86     1212.38     25.96 o 
   8   2   4     2350.82     2691.02     56.97 o 
  10   2   4      843.59      813.65     30.12 o 
  12   2   4      374.34      318.60     30.32 o 
  14   2   4      875.97      729.32     31.83 o 
  16   2   4       36.50       15.93      8.83 o 
  18   2   4     1137.87     1173.73     96.48 o 
  20   2   4      159.53      131.93     17.10 o 
  22   2   4        0.57        2.28      8.94 o 
  24   2   4       51.37       42.20     10.67 o 
  26   2   4       79.86       71.72     13.66 o 
  28   2   4        5.78       11.53     12.77 o 
  30   2   4       66.49       92.54     23.64 o 
  32   2   4       15.93       26.35     18.50 o 
  34   2   4      336.90      417.93     47.96 o 
 -31   3   4       19.23       57.45     17.71 o 
 -29   3   4        0.11        1.91     12.01 o 
 -27   3   4       59.23       51.46     15.20 o 
 -25   3   4      275.83      235.65     23.25 o 
 -23   3   4        5.74        9.15     11.41 o 
 -21   3   4       25.54       48.54     18.03 o 
 -19   3   4       76.62       65.00     14.70 o 
 -17   3   4      199.66      155.53     18.28 o 
 -15   3   4      292.94      255.37     37.47 o 
 -13   3   4        0.93        8.09      8.63 o 
 -11   3   4       11.07       11.63      8.67 o 
  -9   3   4        1.06        2.70      7.62 o 
  -7   3   4      122.38      119.51     16.05 o 
  -5   3   4     2027.30     1683.82     48.84 o 
  -3   3   4      457.47      410.28     24.81 o 
  -1   3   4      142.61      164.46     14.45 o 
   1   3   4      214.43      231.50     16.71 o 
   3   3   4     1812.39     1726.12    102.51 o 
   5   3   4      327.42      314.56     22.16 o 
   7   3   4        0.00        3.10      8.25 o 
   9   3   4       42.17       47.07     11.40 o 
  11   3   4       67.78       61.63     12.21 o 
  13   3   4       38.38       40.52     11.00 o 
  15   3   4       67.51       79.76     14.08 o 
  17   3   4       28.20       26.77     10.95 o 
  19   3   4       44.67       22.45     15.34 o 
  21   3   4       41.25       20.31     13.80 o 
  23   3   4      105.49      120.24     21.32 o 
  25   3   4      100.95       81.95     19.95 o 
  27   3   4      162.48      179.68     26.10 o 
  29   3   4      237.49      250.75     32.60 o 
 -22   4   4        2.29        0.48     29.61 o 
 -20   4   4       41.78       36.88     23.48 o 
 -18   4   4      123.49      118.03     46.51 o 
 -16   4   4       42.53        7.09     15.50 o 
 -14   4   4        3.32       11.68     17.37 o 
 -12   4   4        1.19      -12.29     26.22 o 
 -10   4   4       13.97       14.77     14.57 o 
  -8   4   4        3.15      -13.65     13.66 o 
  -6   4   4       19.57       22.96     16.91 o 
  -4   4   4      195.05      185.50     25.87 o 
  -2   4   4      247.65      240.74     38.29 o 
   0   4   4      139.78      155.54     28.16 o 
   2   4   4      223.81      205.64     26.63 o 
   4   4   4        3.30      -10.84     13.76 o 
   6   4   4        1.60        3.10     15.32 o 
   8   4   4       43.97       38.88     15.23 o 
  10   4   4        8.57        4.79     15.70 o 
  12   4   4       38.17        9.62     16.63 o 
  14   4   4       31.27       28.68     17.35 o 
  16   4   4      150.84      108.12     30.78 o 
  18   4   4        0.03        6.93     16.95 o 
  20   4   4       61.75       59.92     22.47 o 
 -37   1   5        0.33       20.90     19.95 o 
 -33   1   5      123.48      165.24     22.38 o 
 -31   1   5        3.04       -2.93      9.26 o 
 -27   1   5       89.84       90.03     13.04 o 
 -25   1   5       26.03       42.56      9.66 o 
 -23   1   5        5.24        5.51      6.42 o 
 -21   1   5      583.52      470.45     21.87 o 
 -19   1   5      334.09      318.78     15.59 o 
 -17   1   5      917.88     1260.45     35.42 o 
 -15   1   5     1602.24     1714.32     41.43 o 
 -13   1   5     2282.34     2438.50     47.86 o 
  -1   1   5      606.83      868.07     20.08 o 
   1   1   5     1291.98     1307.00     27.44 o 
   3   1   5      814.04      959.04     22.19 o 
   5   1   5     5047.76     4797.08     81.98 o 
   7   1   5      214.89      274.29     12.88 o 
   9   1   5     2229.06     2726.70     45.70 o 
  15   1   5      840.59     1125.10     28.06 o 
  21   1   5        2.64        7.65      6.01 o 
  23   1   5       87.29       87.32     10.87 o 
  25   1   5       62.82       97.64     12.09 o 
  27   1   5      326.24      286.59     44.57 o 
  29   1   5        8.26       -1.11     10.81 o 
  31   1   5       46.01       85.93     16.79 o 
  33   1   5      414.38      416.34     32.13 o 
  35   1   5       50.98       43.35     15.89 o 
 -34   2   5       18.70       10.31     13.77 o 
 -32   2   5        6.56       33.32     13.95 o 
 -30   2   5       23.13       26.84     12.15 o 
 -28   2   5       33.77       35.88     11.89 o 
 -26   2   5        2.29       -6.37      8.88 o 
 -24   2   5        1.10        6.21      8.26 o 
 -22   2   5      941.32      813.74     31.60 o 
 -20   2   5       19.76       32.76      8.63 o 
 -18   2   5        2.78       10.32      7.18 o 
 -16   2   5      467.52      526.88     25.14 o 
 -10   2   5       98.27      161.36     11.84 o 
  -8   2   5      435.84      675.67     29.28 o 
   0   2   5      448.83      514.29     15.06 o 
   2   2   5     1287.65     1188.33     34.42 o 
   4   2   5      561.01      629.30     20.29 o 
   6   2   5      633.80      777.84     23.08 o 
   8   2   5      197.83      232.52     13.97 o 
  10   2   5     1127.70      945.81     31.28 o 
  12   2   5      798.50      717.87     27.19 o 
  16   2   5        8.50        5.84      7.65 o 
  18   2   5       47.50       42.89     10.25 o 
  22   2   5        0.01        5.74      8.54 o 
  24   2   5        2.79        8.96      9.25 o 
  26   2   5        0.01        9.54      9.71 o 
  28   2   5        0.00        4.11     11.72 o 
  30   2   5       79.23       36.16     16.01 o 
  32   2   5        3.46       19.96     20.38 o 
 -29   3   5       38.50       75.21     16.93 o 
 -27   3   5       90.12       90.26     18.29 o 
 -25   3   5       33.04       41.21     13.93 o 
 -23   3   5       43.81       43.87     13.96 o 
 -21   3   5      210.23      181.78     20.91 o 
 -19   3   5        0.98       18.69     11.24 o 
 -17   3   5      123.91      106.83     18.10 o 
 -11   3   5      203.13      201.00     23.68 o 
  -7   3   5       30.11       57.02     11.46 o 
  -1   3   5        0.63        4.32      7.82 o 
   1   3   5     1794.72     1551.16     67.84 o 
   3   3   5      766.34      745.62     39.19 o 
   5   3   5       78.21      112.52     14.76 o 
   7   3   5      161.90      191.33     18.82 o 
   9   3   5       79.75      139.89     16.59 o 
  11   3   5      590.33      580.01     34.93 o 
  13   3   5      222.26      224.34     21.49 o 
  15   3   5       56.16      105.20     15.64 o 
  17   3   5       23.52       30.55     11.92 o 
  21   3   5       26.48       37.84     15.34 o 
  23   3   5       26.97       42.35     16.89 o 
  25   3   5       25.04       45.18     17.92 o 
  27   3   5      100.26      122.75     28.43 o 
 -20   4   5        2.88       30.95     20.35 o 
 -18   4   5        3.48       59.15     34.19 o 
 -16   4   5       31.43       27.45     16.87 o 
 -14   4   5        3.57       57.33     65.18 o 
 -12   4   5       98.72      120.19     22.65 o 
 -10   4   5      115.62      175.88     25.89 o 
  -8   4   5        0.08       -6.96     13.87 o 
  -6   4   5       18.61        0.61     15.38 o 
  -4   4   5       68.25       75.98     18.19 o 
   0   4   5      253.23      181.11     32.79 o 
   2   4   5       22.25       74.83     21.07 o 
   4   4   5       14.19       16.29     16.69 o 
   6   4   5       14.29        4.31     16.08 o 
   8   4   5      136.08      173.05     26.28 o 
  10   4   5        0.00       48.49     20.11 o 
  12   4   5       16.50       31.94     19.16 o 
  14   4   5       47.18       49.22     30.02 o 
  16   4   5      130.48      133.10     40.78 o 
  18   4   5      138.74      120.06     25.64 o 
  20   4   5        9.23       25.01     22.12 o 
 -38   0   6        1.91       21.42     30.63 o 
 -36   0   6       81.21       82.62     34.19 o 
 -34   0   6       55.04       78.49     29.27 o 
 -26   0   6      294.68      320.53     29.66 o 
 -18   0   6     3916.27     3767.19     88.72 o 
 -16   0   6     1387.96     1406.20     39.81 o 
 -14   0   6      580.87      605.80     31.49 o 
 -12   0   6      285.28      240.60     12.89 o 
 -10   0   6      658.35      536.38     20.40 o 
  -8   0   6        1.16       -8.72      4.36 o 
  -6   0   6       89.34       82.84      9.62 o 
  -4   0   6        1.53       45.22      7.87 o 
  -2   0   6     6206.30     5201.45    110.67 o 
   0   0   6        7.68        3.84      5.15 o 
   2   0   6     8874.33     8673.31    178.85 o 
   4   0   6       85.57      160.90     15.57 o 
   6   0   6        6.85       -5.00      3.97 o 
   8   0   6        3.72       13.34     10.11 o 
  10   0   6       71.82       96.42      9.63 o 
  18   0   6      476.93      420.11     21.10 o 
  20   0   6      690.69      698.56     35.56 o 
  22   0   6      672.77      557.23     32.65 o 
  26   0   6     1440.05     1150.40     52.51 o 
  28   0   6      432.38      308.61     40.80 o 
  30   0   6     1164.24      845.84     47.96 o 
  32   0   6       43.44       72.52     21.14 o 
  34   0   6       36.43       50.09     19.65 o 
  36   0   6       22.45       24.19     23.62 o 
 -37   1   6       16.84       26.89     22.27 o 
 -31   1   6        4.99       11.14     10.83 o 
 -29   1   6      106.39      124.16     15.66 o 
 -27   1   6      543.21      519.21     26.00 o 
 -25   1   6      470.68      476.25     30.01 o 
 -23   1   6      278.77      316.20     20.04 o 
 -21   1   6       93.39      105.10     10.52 o 
 -19   1   6     2418.82     2236.88     80.64 o 
 -17   1   6     1517.03     1459.72     38.30 o 
 -15   1   6     1696.44     1670.70     38.47 o 
 -11   1   6        0.86       36.92     18.82 o 
  -9   1   6        8.75       20.83      4.25 o 
  -7   1   6        0.02       -0.94      4.56 o 
  -5   1   6        5.58       19.55      5.77 o 
  -1   1   6     2101.83     2490.76     90.13 o 
   1   1   6     1920.83     1788.88     35.68 o 
   3   1   6     7568.61     6764.89    112.39 o 
   5   1   6     1460.56     1240.24     27.72 o 
   7   1   6      155.91      196.39     10.48 o 
   9   1   6      376.31      476.79     13.38 o 
  11   1   6      744.96      770.97     18.21 o 
  19   1   6      119.90      122.66     11.23 o 
  21   1   6       68.04      109.57     13.29 o 
  23   1   6      163.72      195.62     16.65 o 
  25   1   6      270.92      250.74     18.97 o 
  27   1   6        7.09       22.00     15.33 o 
  29   1   6        9.28        0.29     10.73 o 
  31   1   6      439.75      420.43     41.92 o 
  33   1   6      328.53      255.49     27.06 o 
  35   1   6        1.21        6.32     14.78 o 
 -34   2   6       36.06       46.38     14.73 o 
 -30   2   6       43.72       33.67     12.63 o 
 -28   2   6       16.72       15.33     11.20 o 
 -24   2   6      639.85      585.79     29.45 o 
 -22   2   6      118.13      137.83     15.40 o 
 -20   2   6      896.10      661.82     27.86 o 
 -18   2   6       28.02       76.59     16.32 o 
 -16   2   6       22.97       80.88     30.27 o 
 -14   2   6       35.58       33.46      7.17 o 
 -12   2   6      785.33      640.45     22.09 o 
 -10   2   6      838.35     1163.54     34.71 o 
  -8   2   6      160.66      189.09     18.75 o 
  -6   2   6      182.25      322.38     60.40 o 
  -4   2   6     1048.38     1208.00     36.34 o 
  -2   2   6       70.90       88.53     14.13 o 
   0   2   6      220.82      218.72     13.08 o 
   2   2   6     1185.40     1378.65     33.41 o 
   4   2   6      741.36      788.14     23.54 o 
   6   2   6      357.87      376.46     18.42 o 
   8   2   6     1554.29     1636.31     38.26 o 
  10   2   6        1.61      119.60     61.62 o 
  12   2   6       94.39       99.86     12.94 o 
  14   2   6      344.71      367.51     31.89 o 
  16   2   6      248.22      212.89     23.38 o 
  20   2   6      309.10      288.46     21.76 o 
  22   2   6       34.07      138.92     42.25 o 
  24   2   6      539.28      398.21     27.98 o 
  26   2   6        9.97       12.08     10.91 o 
  28   2   6        9.45       22.88     12.72 o 
  30   2   6      164.59      162.27     22.57 o 
  32   2   6        4.50       10.05     20.80 o 
 -29   3   6       16.02       12.00     12.54 o 
 -27   3   6       76.40       61.44     16.05 o 
 -25   3   6      223.33      199.21     23.95 o 
 -23   3   6       43.38       23.51     13.05 o 
 -21   3   6        5.57       31.33     12.38 o 
 -19   3   6      142.89      147.80     22.84 o 
 -17   3   6       54.72      113.05     46.49 o 
 -15   3   6       56.95       62.50     17.09 o 
 -11   3   6       50.01      134.03     29.37 o 
  -9   3   6       38.01       42.89     10.82 o 
  -7   3   6        0.26       -1.43      7.57 o 
  -5   3   6       20.40       36.14     11.46 o 
  -3   3   6       15.34        3.39     11.06 o 
  -1   3   6      226.16      233.56     22.96 o 
   1   3   6        5.70        8.53      8.87 o 
   3   3   6      165.87      170.23     15.75 o 
   5   3   6        6.18        6.51      8.65 o 
   7   3   6      160.20      153.03     22.59 o 
   9   3   6      361.13      340.74     24.47 o 
  11   3   6      315.97      340.89     25.09 o 
  13   3   6       80.58       88.17     14.67 o 
  15   3   6        5.61       48.55     35.70 o 
  17   3   6       75.04       78.91     15.37 o 
  19   3   6      122.08      102.60     17.41 o 
  21   3   6        0.35       -3.14     11.68 o 
  23   3   6        1.41       40.76     32.54 o 
  25   3   6       16.43       30.59     16.68 o 
  27   3   6        4.99       10.25     16.60 o 
 -20   4   6        3.60       18.06     18.81 o 
 -18   4   6       28.44       49.73     20.54 o 
 -16   4   6        1.57       11.54     22.45 o 
 -14   4   6      386.46      369.10     36.16 o 
 -12   4   6       83.58       89.32     21.38 o 
 -10   4   6        4.70        0.77     13.60 o 
  -8   4   6        0.00        3.65     15.05 o 
  -6   4   6        4.75        7.75     15.16 o 
  -4   4   6       30.03       22.44     13.54 o 
  -2   4   6      596.17      558.01     40.94 o 
   0   4   6       10.02       90.85     41.71 o 
   2   4   6       17.92       50.82     18.04 o 
   4   4   6        6.10       -9.15     14.23 o 
   6   4   6        0.33        4.58     14.64 o 
   8   4   6       47.92       46.90     18.38 o 
  10   4   6        0.17       16.62     16.51 o 
  12   4   6      231.46      248.84     31.04 o 
  14   4   6       43.28       32.13     20.25 o 
  16   4   6      133.83       93.73     22.88 o 
  18   4   6       14.75        3.32     20.60 o 
 -37   1   7        0.14        0.18     19.75 o 
 -35   1   7        1.27       -1.31     14.29 o 
 -33   1   7        2.59       27.67     18.00 o 
 -31   1   7      112.98      111.53     21.69 o 
 -29   1   7      113.06      129.73     24.20 o 
 -27   1   7       36.60       38.65     11.17 o 
 -25   1   7      295.14      259.72     19.43 o 
 -23   1   7      242.27      202.74     17.43 o 
 -21   1   7      300.20      307.16     16.78 o 
 -19   1   7      155.27      149.41     13.00 o 
 -17   1   7      186.33      184.26     12.73 o 
 -15   1   7       36.53       44.83      6.89 o 
 -13   1   7       33.84       37.70      6.27 o 
 -11   1   7      557.04      472.34     25.26 o 
  -9   1   7      150.01      137.80      9.47 o 
  -7   1   7       54.41       73.03      6.84 o 
  -5   1   7     3435.33     3037.38     49.93 o 
  -3   1   7      368.93      379.19     10.90 o 
  -1   1   7     3018.43     2870.69     59.05 o 
   1   1   7     1537.01     1562.21     32.96 o 
   3   1   7      294.05      255.15     11.44 o 
   5   1   7     2480.73     2514.95     48.68 o 
   7   1   7      134.59      119.71      9.80 o 
   9   1   7       58.27       58.08     10.49 o 
  11   1   7      413.05      370.52     16.88 o 
  13   1   7       11.95        9.96      4.88 o 
  15   1   7        1.45        1.51      5.96 o 
  17   1   7      576.32      471.99     21.28 o 
  19   1   7       17.30       24.62      7.80 o 
  21   1   7        2.61       -5.68      6.60 o 
  23   1   7      860.67      649.57     39.67 o 
  25   1   7        2.45        5.20      9.16 o 
  27   1   7      629.79      522.24     33.60 o 
  29   1   7       54.56       44.94     14.24 o 
  31   1   7        2.15        5.80     11.83 o 
  33   1   7       39.93       24.50     14.38 o 
 -34   2   7       12.08       26.07     14.35 o 
 -32   2   7        0.09        1.21     11.51 o 
 -30   2   7        3.69       -1.87     12.54 o 
 -28   2   7      101.77      110.90     16.63 o 
 -26   2   7      154.06      183.12     19.77 o 
 -24   2   7       28.97       49.89     12.14 o 
 -22   2   7      159.59       96.17     14.30 o 
 -20   2   7       24.57       12.26     10.34 o 
 -18   2   7      256.83      202.70     18.05 o 
 -16   2   7       36.37       38.99      8.47 o 
 -14   2   7       24.81       22.40      7.58 o 
 -12   2   7        0.68        3.92      5.75 o 
 -10   2   7       16.50       17.66      6.90 o 
  -8   2   7      335.96      373.14     17.89 o 
  -6   2   7      659.06      656.84     25.56 o 
  -4   2   7       33.22       30.96     15.03 o 
  -2   2   7      243.14      263.14     16.90 o 
   0   2   7       78.47       80.28     11.52 o 
   2   2   7       47.59       49.30      7.77 o 
   4   2   7        0.35        2.87      5.21 o 
   6   2   7     3359.13     3000.30     60.61 o 
   8   2   7      419.62      456.16     19.18 o 
  10   2   7        4.83        6.12      6.85 o 
  12   2   7      320.46      339.79     21.53 o 
  14   2   7        3.33       12.35      7.25 o 
  16   2   7       42.49       39.68     10.38 o 
  18   2   7        8.63        1.65      7.71 o 
  20   2   7      193.60      181.73     20.07 o 
  22   2   7     1280.99      986.05     50.79 o 
  24   2   7       22.43       37.05     11.72 o 
  26   2   7        0.27        4.99     10.55 o 
  28   2   7       20.52       33.44     13.01 o 
  30   2   7        4.32       10.23     14.01 o 
 -29   3   7       43.94       70.00     22.19 o 
 -27   3   7      245.80      183.52     26.02 o 
 -25   3   7        5.92       23.54     16.45 o 
 -23   3   7       95.70       77.83     20.08 o 
 -21   3   7       26.03       13.35     14.70 o 
 -19   3   7      138.64      125.61     26.11 o 
 -17   3   7      674.45      666.73     42.78 o 
 -15   3   7       68.20       51.71     17.55 o 
 -13   3   7       22.94       32.68     15.31 o 
 -11   3   7      193.15      198.03     20.60 o 
  -9   3   7       11.69       23.40     10.21 o 
  -7   3   7        4.92       11.46      9.17 o 
  -5   3   7       82.75       93.52     14.41 o 
  -3   3   7       13.80       18.90      9.32 o 
  -1   3   7        2.51        3.86      9.07 o 
   1   3   7      120.59      124.01     18.74 o 
   3   3   7       98.84      107.27     15.48 o 
   5   3   7       27.73       28.94     11.56 o 
   7   3   7       47.32       48.56     12.31 o 
   9   3   7      129.37      143.36     17.63 o 
  11   3   7      134.77      131.88     17.20 o 
  13   3   7      139.49      121.29     17.42 o 
  15   3   7       11.34       40.65     13.14 o 
  17   3   7      146.05      129.80     18.20 o 
  19   3   7       95.60      101.61     17.37 o 
  21   3   7       66.46       57.06     15.70 o 
  23   3   7        2.68       26.05     13.85 o 
  25   3   7       15.19        8.15     15.54 o 
 -20   4   7        0.03        0.93     19.71 o 
 -18   4   7       32.69       36.34     19.58 o 
 -16   4   7       82.99       90.22     32.41 o 
 -14   4   7       13.84       22.24     16.83 o 
 -12   4   7      156.43      137.01     36.09 o 
 -10   4   7        0.00        0.82     23.82 o 
  -8   4   7        4.73        9.59     15.37 o 
  -6   4   7       55.08       74.15     20.78 o 
  -4   4   7      281.86      252.01     26.96 o 
  -2   4   7       33.96       50.82     18.55 o 
   0   4   7        8.18       15.54     16.41 o 
   2   4   7        6.34       -8.42     16.68 o 
   4   4   7        0.05       -7.61     15.13 o 
   6   4   7        5.03        7.88     15.60 o 
   8   4   7       52.15       50.34     19.26 o 
  10   4   7      195.40      263.64     32.43 o 
  12   4   7       37.60       21.12     18.42 o 
  14   4   7       16.78       18.18     17.80 o 
  16   4   7       90.60       79.87     25.77 o 
 -36   0   8      193.42      185.86     44.13 o 
 -34   0   8        2.05       -1.41     19.38 o 
 -32   0   8       43.85       63.97     26.39 o 
 -30   0   8      202.36      142.97     34.02 o 
 -28   0   8     1660.26     1480.01     90.75 o 
 -26   0   8     1329.22     1022.46     49.86 o 
 -24   0   8       99.49      107.46     19.50 o 
 -22   0   8        0.29        1.92      9.48 o 
 -20   0   8      168.81      210.70     22.50 o 
 -18   0   8       66.60       42.81      9.21 o 
 -16   0   8        6.45       10.83      8.81 o 
 -14   0   8       36.82       56.97     12.67 o 
 -12   0   8       88.74      104.56     11.12 o 
 -10   0   8      760.76      607.14     30.74 o 
  -8   0   8     7152.24     6520.39    140.28 o 
  -6   0   8     2358.29     2083.49     53.96 o 
  -4   0   8     1130.07     1165.46     45.97 o 
  -2   0   8    15753.61    16911.69    343.02 o 
   0   0   8     5571.73     5047.77    110.48 o 
   2   0   8    11982.53    12004.77    303.15 o 
   4   0   8     4571.71     3799.33     86.64 o 
   6   0   8     2687.65     2444.77     60.45 o 
   8   0   8        0.15        4.13      5.02 o 
  10   0   8      328.90      322.65     20.30 o 
  12   0   8        4.08        7.25      6.58 o 
  14   0   8      153.79      178.92     16.02 o 
  16   0   8      188.15      180.71     16.59 o 
  18   0   8      380.89      370.31     33.14 o 
  20   0   8      379.92      388.30     32.50 o 
  22   0   8       73.45      113.65     21.33 o 
  24   0   8       78.68       58.81     24.10 o 
  26   0   8     1108.86      894.47     66.45 o 
  28   0   8        2.62       20.91     17.63 o 
  30   0   8       24.02       14.52     20.63 o 
  32   0   8        5.94        3.28     18.93 o 
  34   0   8       12.91        3.90     24.07 o 
 -35   1   8        0.31       30.10     18.29 o 
 -33   1   8       75.14       75.05     22.49 o 
 -31   1   8        1.28        6.38     11.60 o 
 -29   1   8       14.58       37.77     15.43 o 
 -27   1   8      215.88      178.28     17.71 o 
 -25   1   8      374.45      301.64     20.96 o 
 -23   1   8      282.08      171.86     16.01 o 
 -21   1   8      470.09      364.63     18.46 o 
 -19   1   8      242.44      250.16     18.47 o 
 -17   1   8       39.45       42.55      8.07 o 
 -15   1   8      379.75      353.01     16.31 o 
 -13   1   8      837.91      776.07     22.63 o 
 -11   1   8      364.88      330.30     14.95 o 
  -9   1   8       62.20       74.72      7.67 o 
  -7   1   8      236.70      255.68     13.12 o 
  -5   1   8     2578.72     2417.18     42.02 o 
  -3   1   8     1855.42     1856.63     34.80 o 
  -1   1   8       51.34       63.45      5.43 o 
   1   1   8       69.72       73.62      7.39 o 
   3   1   8     5031.87     4645.20     81.87 o 
   5   1   8       33.37       33.65      5.72 o 
   7   1   8       62.75       82.46      8.07 o 
   9   1   8      217.97      227.69     12.88 o 
  11   1   8       72.34       69.44      9.47 o 
  13   1   8       22.36       26.62      8.05 o 
  15   1   8      269.27      308.83     22.05 o 
  17   1   8      121.14      126.82     14.40 o 
  19   1   8      361.66      324.05     21.50 o 
  21   1   8      634.31      532.23     27.29 o 
  23   1   8       20.80       17.52      9.99 o 
  25   1   8       90.09       80.13     15.87 o 
  27   1   8       13.99        9.89     11.96 o 
  29   1   8      152.78      127.81     19.77 o 
  31   1   8       15.41       22.13     13.91 o 
  33   1   8       71.91       82.50     19.99 o 
 -32   2   8       19.78       24.25     13.12 o 
 -30   2   8       75.99       73.14     16.73 o 
 -28   2   8       13.49       17.42     11.16 o 
 -26   2   8       33.39       41.41     13.20 o 
 -24   2   8      489.85      384.58     33.11 o 
 -22   2   8       15.47       10.65      9.06 o 
 -20   2   8      331.46      247.18     31.51 o 
 -18   2   8       75.44       91.97     13.61 o 
 -16   2   8       15.90       14.92      7.36 o 
 -14   2   8      374.64      310.72     22.36 o 
 -12   2   8      162.74      194.54     16.87 o 
 -10   2   8        4.23        1.03      8.94 o 
  -8   2   8       20.63       31.75      9.50 o 
  -6   2   8     1746.20     1535.21     43.94 o 
  -4   2   8      398.27      413.18     40.09 o 
  -2   2   8       35.82       39.44      9.40 o 
   0   2   8      237.63      203.55     13.40 o 
   2   2   8      187.66      168.09     12.65 o 
   4   2   8     1186.20     1186.08     31.70 o 
   6   2   8      411.66      451.63     19.14 o 
   8   2   8       56.17       53.52     10.04 o 
  10   2   8       69.22       85.45     12.04 o 
  12   2   8       73.22       78.64     12.05 o 
  14   2   8       85.26       87.15     12.78 o 
  16   2   8      165.28      169.05     17.06 o 
  18   2   8        0.17        1.48      8.91 o 
  20   2   8        0.01       22.97     10.55 o 
  22   2   8      103.88       98.98     15.38 o 
  24   2   8      130.13      157.62     18.59 o 
  26   2   8       12.04        5.45     11.94 o 
  28   2   8        5.11       17.28     12.19 o 
  30   2   8        0.22       12.75     15.05 o 
 -27   3   8       17.11       14.03     16.33 o 
 -25   3   8       22.23       29.43     17.32 o 
 -23   3   8        0.22       -0.04     15.20 o 
 -21   3   8       21.14       22.98     15.38 o 
 -19   3   8      659.52      561.69     40.18 o 
 -17   3   8        5.29        1.75     16.38 o 
 -15   3   8       76.79       63.84     19.35 o 
 -13   3   8        7.94        0.75     17.49 o 
 -11   3   8      760.59      685.73     33.81 o 
  -9   3   8      149.17      126.20     17.68 o 
  -7   3   8       32.33       26.66     10.49 o 
  -5   3   8       19.04       20.00      9.91 o 
  -3   3   8       76.11      100.18     15.84 o 
  -1   3   8       47.75       71.00     15.35 o 
   1   3   8       82.45       96.89     16.61 o 
   3   3   8       49.70       49.21     14.41 o 
   5   3   8        1.20        7.76     11.62 o 
   7   3   8        1.36        0.67     11.31 o 
   9   3   8      534.28      569.96     30.95 o 
  11   3   8        2.45       15.76     12.22 o 
  13   3   8        1.97       -6.26     10.28 o 
  15   3   8      116.65      119.11     17.69 o 
  17   3   8      194.04      190.98     22.65 o 
  19   3   8      237.58      203.83     22.75 o 
  21   3   8       19.18        8.59     11.82 o 
  23   3   8       14.60       22.77     13.19 o 
  25   3   8      324.15      319.91     29.47 o 
 -18   4   8       21.77       29.95     25.72 o 
 -16   4   8      114.78       79.48     22.81 o 
 -14   4   8       30.87       35.64     18.77 o 
 -12   4   8      135.80      136.24     27.05 o 
 -10   4   8        2.02        1.05     14.61 o 
  -8   4   8        3.36       19.26     16.63 o 
  -6   4   8        4.70       -0.50     16.36 o 
  -4   4   8        0.62       -2.60     14.38 o 
  -2   4   8       71.08       81.88     22.48 o 
   0   4   8        8.57       26.89     18.66 o 
   2   4   8      175.34      183.61     46.11 o 
   4   4   8       53.12       72.85     21.21 o 
   6   4   8        0.05       -2.19     16.18 o 
   8   4   8        0.37        2.51     16.37 o 
  10   4   8       27.79       12.74     18.06 o 
  12   4   8      145.41      198.32     48.18 o 
  14   4   8       72.31       72.10     22.71 o 
 -35   1   9       59.60       78.41     25.44 o 
 -33   1   9      172.24      139.34     38.88 o 
 -31   1   9      183.72      153.02     22.59 o 
 -29   1   9        1.52       15.46     11.68 o 
 -27   1   9      190.45      136.50     18.92 o 
 -25   1   9       82.45       83.02     13.18 o 
 -23   1   9      138.32       99.57     11.74 o 
 -21   1   9      146.96      168.56     15.36 o 
 -19   1   9        4.31       -0.47      5.85 o 
 -17   1   9        3.53        5.01      6.00 o 
 -15   1   9       31.59       30.69      7.08 o 
 -13   1   9       57.56       55.64      7.99 o 
 -11   1   9        0.66        2.99      4.54 o 
  -9   1   9      178.30      117.75      9.77 o 
  -7   1   9      760.71      705.41     20.74 o 
  -5   1   9     1550.38     1538.76     30.24 o 
  -3   1   9      207.20      234.90     11.15 o 
  -1   1   9       69.26       89.64      8.56 o 
   1   1   9      297.16      387.88     20.33 o 
   3   1   9        2.62        0.84      4.15 o 
   5   1   9        0.27       -2.89      3.65 o 
   7   1   9        5.15        7.25      4.79 o 
   9   1   9      133.33      155.56     11.57 o 
  11   1   9      852.81      743.51     22.43 o 
  13   1   9      146.02      132.19     13.88 o 
  15   1   9       70.78       97.74     12.79 o 
  17   1   9     1797.94     1731.54     57.54 o 
  19   1   9       23.35       14.01     11.70 o 
  21   1   9      187.43      195.34     23.15 o 
  23   1   9      113.45      104.83     15.54 o 
  25   1   9       44.33       74.93     30.43 o 
  27   1   9       21.93       -3.81     11.18 o 
  29   1   9       10.37       16.00     14.65 o 
  31   1   9        9.91       19.07     15.16 o 
 -32   2   9       53.31       63.30     16.32 o 
 -30   2   9        2.62        4.97     11.68 o 
 -28   2   9       87.48       59.83     14.82 o 
 -26   2   9       21.11       32.83     12.04 o 
 -24   2   9      124.15      155.25     19.17 o 
 -22   2   9      412.55      397.79     47.58 o 
 -20   2   9        4.86        3.05      9.16 o 
 -18   2   9        0.17      -12.76      7.75 o 
 -16   2   9        0.00        8.82      9.05 o 
 -14   2   9       92.82      103.28     14.72 o 
 -12   2   9       10.29        3.46      7.23 o 
 -10   2   9      346.53      424.16     24.57 o 
  -8   2   9     2472.82     2115.75     55.66 o 
  -6   2   9     1904.73     1663.77     47.07 o 
  -4   2   9      344.69      384.74     27.64 o 
  -2   2   9       70.49       84.50     12.42 o 
   0   2   9      276.21      282.36     20.07 o 
   2   2   9        1.61       15.23      6.55 o 
   4   2   9        6.05       13.79      5.63 o 
   6   2   9       18.65       26.97      6.99 o 
   8   2   9       87.16       90.19     12.25 o 
  10   2   9       45.95       67.44     18.42 o 
  12   2   9        0.13        4.76      7.48 o 
  14   2   9       13.31       22.07      9.09 o 
  16   2   9       48.06       36.12     10.57 o 
  18   2   9     1435.25     1248.40     42.40 o 
  20   2   9       25.67       24.16     11.64 o 
  22   2   9     1429.16     1187.13     42.87 o 
  24   2   9        0.18        9.48     11.52 o 
  26   2   9        1.88        6.42     11.66 o 
  28   2   9        0.72       12.98     13.12 o 
 -27   3   9       11.34       23.74     18.54 o 
 -25   3   9        9.07       17.04     15.99 o 
 -23   3   9        6.14        0.54     15.45 o 
 -21   3   9       71.87       25.20     36.82 o 
 -19   3   9       36.74       55.07     17.79 o 
 -17   3   9        0.02        5.37     12.83 o 
 -15   3   9       28.07       39.88     17.26 o 
 -13   3   9      305.44      304.41     31.79 o 
 -11   3   9      115.36       97.92     21.46 o 
  -9   3   9      151.82      201.59     21.29 o 
  -7   3   9       76.44       68.65     14.93 o 
  -5   3   9      929.01      810.73     35.13 o 
  -3   3   9      168.59      188.49     20.49 o 
  -1   3   9      198.81      224.93     22.00 o 
   1   3   9      219.63      228.54     24.73 o 
   3   3   9       26.55       26.17     14.63 o 
   5   3   9       97.94      115.06     21.32 o 
   7   3   9        0.78       -3.70     13.32 o 
   9   3   9        0.40       10.90     14.75 o 
  11   3   9       84.65       98.70     16.45 o 
  13   3   9        5.44       -0.76     10.80 o 
  15   3   9      293.28      318.96     27.00 o 
  17   3   9      293.07      330.14     27.27 o 
  19   3   9       33.37       57.20     15.89 o 
  21   3   9      124.90      156.09     21.32 o 
  23   3   9      827.46      807.61     41.17 o 
 -16   4   9      169.51      132.88     28.36 o 
 -14   4   9       47.97       60.66     31.05 o 
 -12   4   9       11.49       -2.72     16.41 o 
 -10   4   9       44.24       51.06     20.43 o 
  -8   4   9        9.90       19.75     17.88 o 
  -6   4   9        1.44       -0.06     14.83 o 
  -4   4   9       32.50      101.40     22.51 o 
  -2   4   9       19.29       26.58     19.19 o 
   0   4   9      870.12      801.92     51.35 o 
   2   4   9        1.76        2.94     20.51 o 
   4   4   9       35.86       13.17     18.58 o 
   6   4   9        0.19       31.70     18.68 o 
   8   4   9        0.59       21.43     18.49 o 
  10   4   9       36.31       50.38     20.82 o 
  12   4   9      137.35      121.88     27.44 o 
 -34   0  10       51.77       69.96     27.58 o 
 -32   0  10      152.37      177.83     38.54 o 
 -30   0  10      163.16      188.91     40.91 o 
 -28   0  10      557.79      477.86     39.32 o 
 -26   0  10      151.79      164.04     49.19 o 
 -24   0  10       22.05       19.22     16.08 o 
 -22   0  10      105.14      144.10     21.07 o 
 -12   0  10     3568.64     2980.99     74.32 o 
  -4   0  10       93.25      114.48     11.79 o 
   0   0  10       11.07       28.24      6.81 o 
   2   0  10      645.61      772.76     40.02 o 
   4   0  10      441.28      428.56     38.08 o 
   6   0  10     1298.65     1075.11     43.86 o 
  10   0  10     2244.67     2342.08     62.71 o 
  12   0  10     4237.61     4320.16    103.36 o 
  14   0  10    11884.43    10726.42    282.03 o 
  16   0  10     2033.10     1841.64     67.01 o 
  18   0  10       49.57       59.50     21.02 o 
  20   0  10       86.57       88.38     25.88 o 
  22   0  10      211.09      196.82     37.18 o 
  26   0  10       64.44      101.66     27.86 o 
  28   0  10      130.44      148.79     35.71 o 
  30   0  10        4.10       12.54     20.46 o 
  32   0  10       23.52       28.31     34.92 o 
 -35   1  10        3.34       -8.53     23.62 o 
 -33   1  10      376.69      416.65     75.87 o 
 -31   1  10       41.32       56.22     22.13 o 
 -29   1  10       23.87        8.17     11.11 o 
 -27   1  10      192.19      305.36     39.95 o 
 -25   1  10      194.19      203.74     39.96 o 
 -17   1  10      902.75     1293.19     40.31 o 
 -13   1  10      352.28      357.97     24.68 o 
 -11   1  10     1547.75     1324.04     32.76 o 
  -9   1  10      950.28      726.50     23.23 o 
  -7   1  10      649.27      882.20     24.39 o 
  -5   1  10     1098.36      923.53     49.15 o 
  -1   1  10      404.17      492.16     19.78 o 
   3   1  10      489.79      743.20     22.24 o 
   9   1  10      173.91      238.13     14.34 o 
  11   1  10     4058.18     3555.99     69.33 o 
  13   1  10     1569.54     1676.00     54.98 o 
  15   1  10     3065.73     2772.78     85.19 o 
  17   1  10      118.72      122.81     15.17 o 
  19   1  10     1998.28     1682.85     48.71 o 
  23   1  10      488.95      567.93     35.89 o 
  25   1  10        0.99       10.92     12.54 o 
  27   1  10        0.13        8.84     12.44 o 
  29   1  10       86.66      172.47     22.47 o 
  31   1  10        0.40       -6.52     19.22 o 
 -30   2  10        3.95       -4.85     11.31 o 
 -28   2  10       59.28      116.25     17.57 o 
 -26   2  10        0.12        0.11     14.50 o 
 -22   2  10      168.40      180.92     29.83 o 
 -20   2  10       64.00      123.33     20.31 o 
 -18   2  10        0.39        9.31     10.19 o 
 -16   2  10       39.37       59.64     12.05 o 
  -8   2  10      421.34      364.16     33.37 o 
  -6   2  10     1306.87     1117.88     43.33 o 
  -4   2  10      709.35      702.75     28.29 o 
  -2   2  10        2.38       14.48      8.12 o 
   0   2  10      289.50      422.79     37.08 o 
   6   2  10     1829.94     1573.52     49.70 o 
   8   2  10      330.67      318.73     21.57 o 
  10   2  10      273.38      268.67     20.60 o 
  12   2  10       50.65       59.26     11.63 o 
  14   2  10       29.99       36.28     10.80 o 
  16   2  10      253.46      312.33     24.22 o 
  18   2  10       22.58       51.28     12.99 o 
  20   2  10     1701.24     1463.33     48.35 o 
  22   2  10       15.94       21.99     12.24 o 
  24   2  10       92.82      100.55     16.73 o 
  26   2  10        1.31        7.88     11.76 o 
  28   2  10      195.33      126.84     22.90 o 
 -23   3  10        0.37        8.01     15.25 o 
 -21   3  10        9.10       -1.51     16.41 o 
 -19   3  10        3.76       19.62     16.68 o 
 -17   3  10       61.45       75.47     20.19 o 
 -15   3  10       47.56       70.01     18.27 o 
 -13   3  10       92.98      110.63     21.29 o 
 -11   3  10      112.92      127.88     19.13 o 
  -7   3  10      682.32      596.92     34.21 o 
  -5   3  10       67.62       77.43     15.86 o 
  -3   3  10     1146.94     1040.89     40.84 o 
   1   3  10       29.43       31.31     13.96 o 
   5   3  10      576.96      505.23     39.08 o 
   7   3  10        0.01       46.59     16.69 o 
   9   3  10       28.50       62.88     17.59 o 
  11   3  10      105.07      100.46     20.52 o 
  13   3  10       23.08       40.17     13.73 o 
  15   3  10        7.34        8.32     11.71 o 
  17   3  10       12.09       10.76     12.29 o 
  19   3  10        2.21       -1.41     12.70 o 
  21   3  10      634.49      647.78     42.21 o 
 -14   4  10        4.28       -5.54     20.43 o 
 -12   4  10        7.79      -12.15     18.62 o 
 -10   4  10        0.05       15.34     18.35 o 
  -8   4  10        6.06        8.19     16.64 o 
  -4   4  10       14.51       57.02     21.32 o 
  -2   4  10      923.55     1118.97     55.05 o 
   0   4  10       40.08       54.58     26.09 o 
   2   4  10      299.01      297.14     35.23 o 
   4   4  10        4.99       -1.51     20.22 o 
   6   4  10       55.77       53.08     20.88 o 
   8   4  10       17.46       -1.93     18.75 o 
  10   4  10       43.74       21.61     21.78 o 
 -33   1  11        9.97       10.78     15.84 o 
 -31   1  11       11.97       11.78     13.89 o 
 -29   1  11        0.00       14.35     11.54 o 
 -27   1  11        9.91       19.23     11.86 o 
 -25   1  11        4.91        8.17     10.22 o 
 -19   1  11     1127.12     1109.95     33.87 o 
 -15   1  11     1620.90     1776.95     42.68 o 
 -13   1  11     2641.57     3071.34     62.53 o 
 -11   1  11     1003.00     1235.06     37.57 o 
  -9   1  11     1345.79     1075.14     34.13 o 
  -7   1  11       51.81       53.23     11.48 o 
  -5   1  11       20.69       22.03      7.81 o 
  -3   1  11      347.77      307.81     15.88 o 
   1   1  11        5.46        9.75      5.82 o 
   3   1  11        3.31       19.43      6.62 o 
   7   1  11     1001.37     1179.75     33.99 o 
   9   1  11     2333.10     2974.18     60.96 o 
  11   1  11     1018.47     1400.96     36.12 o 
  13   1  11     3282.36     2980.08     70.89 o 
  17   1  11      799.80      831.65     32.17 o 
  19   1  11      223.70      230.54     24.44 o 
  21   1  11        2.57        9.60     10.41 o 
  23   1  11       19.80       33.01     13.78 o 
  25   1  11       11.23       22.09     21.95 o 
  27   1  11        0.08        5.98     19.75 o 
  29   1  11        2.55      -11.03     15.45 o 
 -30   2  11        3.85        4.74     19.41 o 
 -28   2  11        2.07       21.50     15.24 o 
 -26   2  11        9.40       11.61     13.41 o 
 -24   2  11      189.42      220.16     59.91 o 
 -20   2  11      309.70      302.93     29.93 o 
 -18   2  11       67.91      100.40     16.50 o 
 -16   2  11       33.05       42.87     13.85 o 
 -14   2  11        5.18       22.81     10.19 o 
 -10   2  11     2265.44     2200.68     59.72 o 
  -8   2  11     1028.46     1259.30     41.29 o 
  -6   2  11      565.73      548.03     31.91 o 
  -4   2  11       58.93       86.44     12.67 o 
  -2   2  11       82.12      132.98     15.26 o 
   0   2  11      117.72      132.13     15.39 o 
   4   2  11     1214.06     1403.22     43.87 o 
   8   2  11     1504.02     1491.77     45.28 o 
  10   2  11       21.19       21.71     10.17 o 
  12   2  11        2.51       20.77     10.05 o 
  14   2  11       41.14       47.54     12.33 o 
  18   2  11     1109.05     1055.82     44.39 o 
  22   2  11        1.38        1.86     11.87 o 
  24   2  11       36.68       43.04     14.29 o 
  26   2  11        8.19        2.56     13.77 o 
 -23   3  11       56.12       88.29     26.51 o 
 -21   3  11       43.47       78.25     20.96 o 
 -19   3  11        0.00        8.73     15.88 o 
 -17   3  11        0.15        2.37     16.18 o 
 -15   3  11        3.51       51.87     19.07 o 
 -13   3  11      134.26      135.70     20.18 o 
  -9   3  11      173.15      149.07     21.38 o 
  -7   3  11      291.03      439.28     30.80 o 
  -5   3  11     1428.81     1143.68     43.75 o 
  -3   3  11       54.47      101.79     16.45 o 
  -1   3  11      181.60      189.24     21.51 o 
   3   3  11      535.57      596.47     48.78 o 
   5   3  11       75.98      123.99     22.76 o 
   7   3  11      234.48      195.50     26.61 o 
   9   3  11       14.99       53.80     18.52 o 
  11   3  11       72.02       52.77     17.62 o 
  13   3  11       49.10       75.46     19.97 o 
  15   3  11        1.37       -9.21     14.38 o 
  17   3  11      124.89      105.03     18.72 o 
  19   3  11      138.83      157.34     22.10 o 
 -10   4  11       24.04       53.81     23.74 o 
  -8   4  11        6.08       -5.10     19.20 o 
  -4   4  11      391.91      423.23     45.37 o 
  -2   4  11      185.38      206.69     30.29 o 
   0   4  11      111.86      194.01     44.45 o 
   2   4  11      372.83      390.36     40.62 o 
   4   4  11        0.66       14.00     25.40 o 
   6   4  11        4.38       -0.59     22.02 o 
 -32   0  12        9.46       28.65     23.96 o 
 -30   0  12        6.02       23.34     22.49 o 
 -28   0  12       61.19       60.43     21.17 o 
 -26   0  12      125.51      149.86     26.46 o 
 -24   0  12      404.27      472.58     48.85 o 
 -20   0  12      351.33      343.89     30.56 o 
 -16   0  12    15539.94    13619.36    359.00 o 
 -14   0  12     1707.06     2493.99    114.03 o 
 -12   0  12     1498.52     1489.65    160.40 o 
 -10   0  12       60.18       54.09     11.51 o 
  -8   0  12      582.42      523.06     42.54 o 
  -6   0  12      558.62      505.84     23.56 o 
  -4   0  12       18.17       18.02      7.48 o 
  -2   0  12      338.84      421.30     31.65 o 
   0   0  12       31.18       36.90     10.75 o 
   2   0  12       36.08       33.89      9.36 o 
   4   0  12      306.86      329.74     26.61 o 
   6   0  12      141.85      189.71     22.18 o 
   8   0  12     1507.00     1420.33     55.96 o 
  10   0  12     7636.21     6765.10    188.30 o 
  12   0  12     3319.76     4006.58    521.88 o 
  14   0  12     1744.41     1748.54     66.91 o 
  16   0  12      125.13      175.46     25.43 o 
  18   0  12      780.11      777.21     62.89 o 
  20   0  12       26.31       27.69     20.74 o 
  22   0  12       58.84       57.86     27.24 o 
  24   0  12       18.48       26.78     23.79 o 
  26   0  12       21.58       -1.36     19.89 o 
  28   0  12      449.04      563.22     70.58 o 
 -31   1  12       34.75       52.27     17.03 o 
 -29   1  12       26.67       37.81     14.63 o 
 -27   1  12        0.47        2.46     10.75 o 
 -25   1  12       19.87       24.31     12.58 o 
 -23   1  12        0.19        4.55      8.88 o 
 -21   1  12     1280.45     1141.58     38.36 o 
 -19   1  12       29.73       47.56     19.89 o 
 -17   1  12     1167.33     1031.84     31.28 o 
 -15   1  12      575.06      517.37     26.23 o 
 -13   1  12      600.85      778.29     30.47 o 
 -11   1  12     2346.45     2004.47     53.28 o 
  -9   1  12      794.89      665.61     29.75 o 
  -7   1  12      192.17      212.64     20.10 o 
  -5   1  12        4.71       19.03      7.10 o 
  -3   1  12      379.15      412.33     33.01 o 
  -1   1  12      867.10      732.33     23.35 o 
   1   1  12      630.14      501.02     19.26 o 
   3   1  12       30.41       24.32      7.77 o 
   5   1  12      696.50      612.31     35.45 o 
   7   1  12     3436.68     3196.27     65.08 o 
   9   1  12     2022.03     1897.91     44.93 o 
  11   1  12       23.00       30.75      9.92 o 
  13   1  12        1.59       19.37      9.00 o 
  15   1  12     1116.42      961.54     46.05 o 
  17   1  12        2.77       24.09     12.31 o 
  19   1  12       81.88       63.20     14.28 o 
  21   1  12        6.75       -3.24     12.77 o 
  23   1  12       35.22       57.98     18.59 o 
  25   1  12        8.43       32.21     16.91 o 
  27   1  12       15.52       22.26     17.68 o 
 -28   2  12        5.45       17.85     20.99 o 
 -26   2  12       13.41       21.89     15.11 o 
 -24   2  12      111.33      113.95     26.00 o 
 -22   2  12      900.43      899.46     45.02 o 
 -20   2  12      184.42      214.58     26.34 o 
 -18   2  12      529.05      507.62     30.58 o 
 -16   2  12      119.59      129.76     17.89 o 
 -14   2  12      236.39      293.71     24.18 o 
 -12   2  12      708.60      672.25     32.93 o 
 -10   2  12      780.27      808.96     65.88 o 
  -8   2  12     1524.75     1228.69     41.82 o 
  -6   2  12       67.09       72.78     16.26 o 
  -4   2  12       34.34       24.77      9.72 o 
  -2   2  12       94.69       80.94     13.76 o 
   0   2  12        0.64       -6.29      8.03 o 
   2   2  12      633.65      571.78     32.68 o 
   4   2  12      146.25      124.08     20.14 o 
   6   2  12     2146.52     1975.08     82.66 o 
   8   2  12       73.71       51.35     12.46 o 
  10   2  12       21.98       17.94     10.13 o 
  12   2  12        6.09       11.68     10.43 o 
  14   2  12       67.11       77.48     14.75 o 
  16   2  12      763.15      660.76     33.87 o 
  18   2  12       57.96       89.55     15.71 o 
  20   2  12       38.36       16.95     12.11 o 
  22   2  12       24.97       51.64     15.34 o 
  24   2  12       97.91       97.21     18.07 o 
 -23   3  12      235.28      284.69     67.81 o 
 -21   3  12       70.33       74.07     22.01 o 
 -19   3  12       15.55       11.60     15.93 o 
 -17   3  12        0.69       21.94     29.56 o 
 -15   3  12        2.39        9.62     15.85 o 
 -13   3  12        3.38       -2.84     13.38 o 
 -11   3  12       16.30       13.76     13.69 o 
  -9   3  12      108.02      139.74     20.19 o 
  -7   3  12      918.63      802.02     40.08 o 
  -5   3  12       64.35      117.09     35.77 o 
  -3   3  12      145.49      156.70     19.96 o 
  -1   3  12        2.81       14.63     12.21 o 
   1   3  12     2101.12     1835.05     68.36 o 
   3   3  12       30.07       57.90     21.84 o 
   5   3  12      386.54      382.80     41.30 o 
   7   3  12        3.19       10.30     15.71 o 
   9   3  12       15.16        7.68     15.36 o 
  11   3  12      136.04      134.71     24.52 o 
  13   3  12       35.46       18.92     15.76 o 
  15   3  12       24.72       25.65     16.82 o 
  17   3  12        1.65       -2.31     17.28 o 
 -31   1  13        2.42        7.43     15.48 o 
 -29   1  13        9.42       13.28     17.01 o 
 -27   1  13        2.92        2.13     11.67 o 
 -25   1  13       12.00       25.18     13.07 o 
 -23   1  13      314.87      318.11     29.52 o 
 -21   1  13       38.11       35.61     15.58 o 
 -19   1  13     1116.98      929.17     41.38 o 
 -17   1  13      260.54      254.25     31.70 o 
 -15   1  13      636.35      552.67     28.76 o 
 -13   1  13      768.01      637.24     28.20 o 
 -11   1  13       80.16       95.70     13.51 o 
  -9   1  13        9.05        4.12      7.30 o 
  -7   1  13       57.27       65.31     11.10 o 
  -5   1  13       56.42       53.33     10.15 o 
  -3   1  13        1.65        4.74      6.91 o 
  -1   1  13      157.89      122.93     14.07 o 
   1   1  13        9.82        9.26      7.22 o 
   3   1  13      115.67       86.73     11.70 o 
   5   1  13      688.46      633.48     23.50 o 
   7   1  13      439.96      421.37     21.97 o 
   9   1  13      220.76      194.05     15.71 o 
  11   1  13       11.87       13.70      9.58 o 
  13   1  13       14.43       14.78     10.50 o 
  15   1  13        0.24       19.41     17.12 o 
  17   1  13        0.01       -5.89     11.63 o 
  19   1  13       67.90       52.61     15.08 o 
  21   1  13        8.72        9.37     27.04 o 
  23   1  13       18.83       43.08     17.50 o 
  25   1  13       26.74       79.84     22.39 o 
 -26   2  13        1.09        3.15     18.38 o 
 -24   2  13      963.25      801.81     55.58 o 
 -22   2  13      123.08      101.99     34.36 o 
 -20   2  13      627.74      646.67     42.76 o 
 -18   2  13       92.17      150.32     21.18 o 
 -16   2  13       20.71       17.54     12.83 o 
 -14   2  13        9.78        4.70     11.35 o 
 -12   2  13       81.27       72.12     15.88 o 
 -10   2  13      175.27      182.55     20.45 o 
  -8   2  13        1.88        9.63     11.30 o 
  -6   2  13       27.65       21.04     11.00 o 
  -4   2  13        0.04       -1.77      9.15 o 
  -2   2  13       11.59       16.97     10.38 o 
   0   2  13       73.41      101.99     15.40 o 
   2   2  13       82.00       90.25     15.66 o 
   4   2  13     2407.55     2172.66     76.14 o 
   6   2  13      295.27      314.84     30.24 o 
   8   2  13      293.21      282.39     38.29 o 
  10   2  13        0.66        6.18     15.54 o 
  12   2  13       51.75       35.05     13.00 o 
  14   2  13        2.91        4.12     10.82 o 
  16   2  13       23.04       23.58     12.39 o 
  18   2  13        4.06       10.77     12.57 o 
  20   2  13       93.84      118.84     18.20 o 
  22   2  13        1.02        7.69     13.91 o 
 -19   3  13        9.87        3.10     19.35 o 
 -17   3  13       12.35       32.72     17.91 o 
 -15   3  13       43.97       58.40     25.50 o 
 -13   3  13        0.05       -3.55     12.80 o 
 -11   3  13        0.04       19.33     20.42 o 
  -9   3  13      114.92      132.95     20.60 o 
  -7   3  13        2.02        1.05     12.11 o 
  -5   3  13        0.26        5.07     12.92 o 
  -3   3  13        0.07        4.41     13.04 o 
  -1   3  13     1029.73      945.82     66.69 o 
   1   3  13       23.83       38.61     17.91 o 
   3   3  13      838.17      862.35     50.86 o 
   5   3  13       41.68       72.76     23.80 o 
   7   3  13      240.36      225.25     29.87 o 
   9   3  13       30.07       30.25     16.70 o 
  11   3  13        9.32       -4.04     14.48 o 
  13   3  13       18.00       21.70     17.96 o 
  15   3  13        3.10        9.56     19.82 o 
 -30   0  14        0.36       13.19     20.61 o 
 -28   0  14       22.35       37.06     21.30 o 
 -26   0  14      229.96      238.11     42.27 o 
 -24   0  14       13.97       36.19     20.57 o 
 -22   0  14       11.59       17.71     15.17 o 
 -20   0  14      657.49      555.84     38.28 o 
 -18   0  14      134.45      184.20     25.17 o 
 -16   0  14      714.68      557.07     41.28 o 
 -14   0  14       35.32       36.13     12.83 o 
 -12   0  14       13.89        6.09     12.50 o 
 -10   0  14      150.81      120.18     44.42 o 
  -8   0  14       23.84       28.37     17.80 o 
  -6   0  14       36.46       53.74     20.06 o 
  -4   0  14      360.97      245.96     26.31 o 
  -2   0  14       10.30       14.42     10.87 o 
   0   0  14     1657.40     1120.04     55.72 o 
   2   0  14      117.53       97.97     17.01 o 
   4   0  14       98.14      110.40     18.03 o 
   6   0  14       78.97       51.33     13.44 o 
   8   0  14      150.43      124.82     20.28 o 
  10   0  14       95.30       66.76     16.09 o 
  12   0  14      134.77      182.16     28.00 o 
  14   0  14      240.83      260.61     42.52 o 
  16   0  14       25.71       47.41     23.85 o 
  18   0  14     1061.48     1057.49     77.70 o 
  20   0  14       20.94        4.41     21.47 o 
  22   0  14        0.37       26.73     25.77 o 
  24   0  14      821.86     1025.34     83.29 o 
 -29   1  14        5.07       -2.41     20.45 o 
 -27   1  14       57.57       81.72     21.57 o 
 -25   1  14       18.01       28.57     15.65 o 
 -23   1  14       17.57       15.17     14.32 o 
 -21   1  14     1542.90     1284.97     51.47 o 
 -19   1  14       21.16       34.17     15.52 o 
 -17   1  14       10.18       14.30     12.32 o 
 -15   1  14      218.53      251.89     25.23 o 
 -13   1  14      221.94      251.19     26.20 o 
 -11   1  14      105.82      100.56     25.12 o 
  -9   1  14       71.37       63.96     12.44 o 
  -7   1  14      110.14       92.80     13.86 o 
  -5   1  14      787.85      684.49     28.99 o 
  -3   1  14       35.21       32.10      9.73 o 
  -1   1  14      134.33      131.01     14.64 o 
   1   1  14      751.27      549.01     25.76 o 
   3   1  14       84.75       77.82     10.95 o 
   5   1  14      215.42      180.53     20.58 o 
   7   1  14       85.28      105.63     12.83 o 
   9   1  14       29.24       30.45      9.30 o 
  11   1  14       11.62       18.36     12.23 o 
  13   1  14        0.84       14.09     12.42 o 
  15   1  14      205.11      204.28     23.35 o 
  17   1  14       54.41       43.35     14.85 o 
  19   1  14       62.27       76.23     17.00 o 
  21   1  14        2.79       40.16     18.63 o 
  23   1  14      823.71      841.25     55.75 o 
 -26   2  14      205.94      155.63     36.54 o 
 -24   2  14       31.30       57.57     24.08 o 
 -22   2  14       22.93       25.58     17.93 o 
 -20   2  14        1.42       16.72     14.06 o 
 -18   2  14        4.61       19.44     13.26 o 
 -16   2  14       66.67       54.65     14.67 o 
 -14   2  14        0.87       -3.57     10.44 o 
 -12   2  14        5.02        4.95     11.74 o 
 -10   2  14       55.15       74.76     19.31 o 
  -8   2  14        0.10        2.49     10.96 o 
  -6   2  14        8.75       21.16     11.63 o 
  -4   2  14       22.34       19.12     11.82 o 
  -2   2  14       36.96       38.60     12.99 o 
   0   2  14      126.42      128.97     17.69 o 
   2   2  14       50.17       74.94     14.60 o 
   4   2  14        0.00        0.19     10.31 o 
   6   2  14      569.02      507.38     37.96 o 
   8   2  14      136.93      112.82     26.71 o 
  10   2  14        2.56       -1.61     13.72 o 
  12   2  14      139.44      143.31     22.56 o 
  14   2  14      131.95      159.23     20.63 o 
  16   2  14      214.24      204.81     23.31 o 
  18   2  14      353.21      358.03     31.10 o 
  20   2  14        4.20       -2.04     14.50 o 
 -17   3  14       81.97       54.02     26.10 o 
 -15   3  14       74.37       64.87     22.44 o 
 -13   3  14       17.21       39.16     21.13 o 
 -11   3  14       10.04       13.76     14.30 o 
  -9   3  14      101.94      147.82     20.90 o 
  -7   3  14        4.03       23.26     13.81 o 
  -5   3  14        7.50        9.13     13.13 o 
  -3   3  14      259.44      309.02     41.12 o 
  -1   3  14       19.09       26.23     18.42 o 
   1   3  14       42.94       50.89     19.32 o 
   3   3  14       43.15       27.83     24.11 o 
   5   3  14        5.32       20.49     20.11 o 
   7   3  14       65.58       55.46     20.10 o 
   9   3  14      211.89      179.84     29.00 o 
  11   3  14       22.76       14.82     20.63 o 
 -27   1  15       53.04      133.15     37.75 o 
 -25   1  15      190.29      209.68     27.04 o 
 -23   1  15        0.03       -6.46     13.52 o 
 -21   1  15        6.32       42.05     15.22 o 
 -19   1  15       21.36       10.63     13.25 o 
 -17   1  15       59.61       75.24     26.51 o 
 -15   1  15        4.91       25.66     12.82 o 
 -13   1  15       84.08       88.83     17.01 o 
 -11   1  15       33.04       38.02     12.00 o 
  -9   1  15       45.22       99.68     19.40 o 
  -7   1  15       66.59       69.51     12.72 o 
  -3   1  15      108.04      119.33     15.13 o 
  -1   1  15      732.48      615.11     27.94 o 
   1   1  15       17.35       22.59     12.20 o 
   3   1  15      336.99      269.85     21.05 o 
   5   1  15       67.09       67.67     15.27 o 
   7   1  15        3.75        5.85      8.22 o 
   9   1  15      320.80      267.54     25.26 o 
  11   1  15       14.30       28.26     13.24 o 
  13   1  15        0.93       13.25     16.51 o 
  15   1  15      118.92      120.59     19.84 o 
  17   1  15        2.50        9.00     12.80 o 
  19   1  15       19.68       37.37     19.67 o 
  21   1  15      209.96      228.43     33.75 o 
 -22   2  15        5.69       44.34     23.19 o 
 -20   2  15       45.92       37.60     17.14 o 
 -18   2  15       31.21       37.01     15.16 o 
 -16   2  15        6.87       15.09     13.48 o 
 -14   2  15        1.18       14.58     14.99 o 
 -12   2  15       99.07      108.06     17.51 o 
 -10   2  15        0.80        4.35     11.88 o 
  -8   2  15      167.51      202.85     26.83 o 
  -6   2  15      143.94      167.46     34.00 o 
  -4   2  15        2.87       32.46     12.78 o 
  -2   2  15      124.99      145.51     19.34 o 
   0   2  15      203.47      265.53     24.01 o 
   2   2  15      189.73      197.79     20.98 o 
   4   2  15       31.07       21.05     14.50 o 
   6   2  15       15.59       35.33     18.68 o 
   8   2  15        0.23       17.55     16.07 o 
  10   2  15        4.61       -5.09     13.96 o 
  12   2  15      107.12      101.05     24.41 o 
  14   2  15       23.33       13.98     14.85 o 
  16   2  15      237.69      256.37     45.53 o 
  18   2  15       19.00       48.31     18.86 o 
 -13   3  15       18.63       25.47     18.87 o 
 -11   3  15       88.15      136.29     22.09 o 
  -9   3  15        2.48       23.13     15.72 o 
  -7   3  15       12.80       35.44     15.62 o 
  -5   3  15        4.20       21.32     14.79 o 
  -3   3  15        5.70       -1.22     13.41 o 
  -1   3  15       31.35       31.63     17.60 o 
   1   3  15        0.01       14.23     17.22 o 
   3   3  15       33.27       50.25     20.21 o 
   5   3  15      124.81       99.00     23.70 o 
   7   3  15       40.50       29.71     26.36 o 
 -26   0  16      200.01      250.44     53.74 o 
 -24   0  16       83.13       52.38     33.79 o 
 -22   0  16       52.77       55.66     31.25 o 
 -20   0  16       92.47       86.18     37.41 o 
 -18   0  16        3.26       10.62     25.94 o 
 -16   0  16      327.97      222.87     44.25 o 
 -14   0  16       46.15       66.11     27.01 o 
 -12   0  16      288.23      287.51     47.35 o 
 -10   0  16      200.85      261.63     44.02 o 
  -8   0  16        0.41        6.50     19.38 o 
  -6   0  16      432.30      355.61     48.20 o 
  -4   0  16     3591.47     2712.17    139.91 o 
   0   0  16      102.49      173.92     24.64 o 
   2   0  16       37.33       24.79     14.55 o 
   4   0  16      335.02      268.72     34.78 o 
   6   0  16      313.34      389.45     57.92 o 
   8   0  16        0.02       22.99     15.99 o 
  12   0  16       14.92       35.09     16.78 o 
  14   0  16        1.00       68.26     29.61 o 
  16   0  16      168.31      219.99     45.72 o 
  18   0  16        0.91       46.96     28.14 o 
  20   0  16      157.65      261.24     53.17 o 
 -23   1  16       37.23       46.80     17.06 o 
 -21   1  16       13.40       27.80     15.05 o 
 -19   1  16       78.35      119.89     31.36 o 
 -17   1  16       48.48      113.85     32.11 o 
 -13   1  16      196.19      196.09     26.01 o 
 -11   1  16      151.57      156.20     21.34 o 
  -9   1  16      357.59      376.07     26.82 o 
  -7   1  16      104.80      133.15     17.20 o 
  -5   1  16      526.56      462.75     27.63 o 
  -3   1  16      104.36      131.75     19.58 o 
   1   1  16      190.11      143.85     19.77 o 
   3   1  16      172.15      255.58     24.90 o 
   5   1  16       65.80      112.72     18.06 o 
   9   1  16       81.60       92.59     17.22 o 
  11   1  16      167.06      175.49     22.46 o 
  13   1  16      132.45      161.32     22.00 o 
  15   1  16        1.92       11.21     14.01 o 
  17   1  16       38.11       70.78     18.45 o 
  19   1  16      247.62      230.06     62.30 o 
 -20   2  16       46.50      103.96     24.76 o 
 -18   2  16        3.24        3.66     16.49 o 
 -16   2  16       13.50       18.27     13.97 o 
 -14   2  16       49.97       65.35     15.74 o 
 -12   2  16      269.85      235.81     24.37 o 
 -10   2  16      169.98      230.83     23.91 o 
  -8   2  16      334.24      500.26     32.66 o 
  -6   2  16      271.71      273.65     24.99 o 
  -4   2  16       45.56      104.42     17.74 o 
  -2   2  16      189.22      191.74     23.09 o 
   2   2  16      450.55      476.96     31.01 o 
   4   2  16      181.85      192.72     25.17 o 
   8   2  16       37.15       64.78     22.79 o 
  10   2  16       48.55       51.27     18.79 o 
  12   2  16       12.23      -12.87     16.82 o 
  14   2  16      100.68      100.81     27.14 o 
  -5   3  16       25.91       35.67     18.10 o 
  -3   3  16        0.03       -5.82     19.70 o 
  -1   3  16       26.13       62.49     22.54 o 
 -19   1  17       12.07        4.84     14.49 o 
 -17   1  17        0.86        9.27     14.26 o 
 -15   1  17        1.09       36.04     13.53 o 
 -13   1  17        7.71        7.74     13.65 o 
 -11   1  17      204.66      228.11     28.30 o 
  -9   1  17        0.02        3.14     14.54 o 
  -7   1  17      181.20      164.70     22.78 o 
  -5   1  17       58.08       45.29     15.74 o 
  -3   1  17        1.36      -12.01      9.44 o 
  -1   1  17       71.65       40.49     14.11 o 
   1   1  17        0.12        7.96     11.09 o 
   3   1  17        1.84       14.68     14.97 o 
   5   1  17        0.61       37.40     13.13 o 
   7   1  17       38.67       34.77     24.67 o 
   9   1  17      167.87      183.42     30.81 o 
  11   1  17       74.81       64.62     16.77 o 
  13   1  17        7.82        1.82     14.11 o 
  15   1  17      140.60      160.93     23.67 o 
 -16   2  17       15.36        4.56     17.66 o 
 -14   2  17       33.71       19.41     15.04 o 
 -12   2  17       28.97       36.95     14.73 o 
 -10   2  17       23.58       23.28     13.64 o 
  -8   2  17        8.18       -7.02     12.45 o 
  -6   2  17       28.99       35.49     13.89 o 
  -4   2  17       68.81       51.91     15.13 o 
  -2   2  17        0.19       10.39     12.46 o 
   0   2  17        0.49        6.64     12.64 o 
   2   2  17        4.61        6.27     14.62 o 
   4   2  17        5.77       38.08     37.85 o 
   6   2  17        1.11       25.93     16.29 o 
   8   2  17        7.45        5.28     20.96 o 
  10   2  17        6.15       27.56     22.27 o 
 -20   0  18        0.05        4.97     31.53 o 
 -18   0  18      282.54      310.34     56.28 o 
 -16   0  18       63.90      109.96     37.24 o 
 -14   0  18      207.36      296.10     52.21 o 
 -12   0  18        5.53       10.45     23.79 o 
 -10   0  18        4.45        3.45     20.80 o 
  -8   0  18       51.99       29.55     22.83 o 
  -6   0  18        0.00        2.26     18.93 o 
  -4   0  18        0.28       -7.01     16.67 o 
  -2   0  18        0.32       -2.03     17.52 o 
   0   0  18        6.19       11.98     21.02 o 
   2   0  18      143.32      141.27     35.77 o 
   4   0  18      100.57      114.20     33.17 o 
   6   0  18      172.94      197.61     29.06 o 
   8   0  18      132.26      165.23     27.26 o 
  10   0  18      181.07      319.51     68.40 o 
  12   0  18      327.03      356.51     56.45 o 
  14   0  18      443.32      376.68     59.22 o 
 -19   1  18        8.63        3.75     20.30 o 
 -17   1  18        2.29        9.45     20.39 o 
 -15   1  18        2.94        2.40     18.06 o 
 -13   1  18      180.07      183.49     30.18 o 
 -11   1  18      174.31      164.65     28.60 o 
  -9   1  18        8.65      -13.98     14.24 o 
  -7   1  18        0.23        0.70     14.58 o 
  -5   1  18        4.88        5.94     15.06 o 
  -3   1  18       37.85       34.47     14.27 o 
  -1   1  18        7.63       27.62     13.95 o 
   1   1  18       10.88        7.85     12.19 o 
   3   1  18       64.37       79.04     18.13 o 
   5   1  18       17.27       15.54     13.49 o 
   7   1  18       11.93       15.84     17.20 o 
   9   1  18       47.79      120.67     55.66 o 
  11   1  18        4.87       25.75     17.55 o 
 -10   2  18      124.31      132.61     21.95 o 
  -8   2  18       81.46       91.91     18.13 o 
  -6   2  18       15.22       15.95     17.23 o 
  -4   2  18        3.32       26.09     16.70 o 
  -2   2  18       21.36       24.36     13.68 o 
   0   2  18       12.19       37.68     15.77 o 
   2   2  18        6.24       26.35     22.62 o 
   4   2  18       60.72       14.65     23.89 o 
 -13   1  19       11.18       16.56     23.75 o 
 -11   1  19      115.04      140.71     29.44 o 
  -9   1  19       19.86       18.22     22.21 o 
  -7   1  19        1.07       10.17     19.86 o 
  -5   1  19       38.32       47.29     26.36 o 
  -3   1  19        0.02        9.08     15.48 o 
  -1   1  19       21.14       10.69     14.12 o 
   1   1  19       61.65       43.71     16.67 o 
   3   1  19        0.63        5.33     14.58 o 
   5   1  19       48.82       62.93     18.26 o 
  -8   0  20       28.72       -7.35     33.34 o 
  -6   0  20        0.38       -5.14     33.00 o 
  -4   0  20       19.52       -4.35     28.25 o 
  -2   0  20       79.04      119.01     39.33 o 
   0   0  20       11.66        3.84     26.95 o 
                                                 
